# Supplementary material for: Methano­ldinitrato[N-(2-pyridylmethyl­ene)aniline]copper(II)
Source: Acta Crystallogr Sect E Struct Rep Online. 2009 Oct 17;65(Pt 11):m1362. doi: 10.1107/S1600536809041075 (PMC2971227; doi:10.1107/S1600536809041075)
Supplement: Supplementary file 1 [file e-65-m1362-sup1.cif]

##############################################################################
###                                                                        ###
###        Electronic paper (Acta Crystallographica Section E)             ###
###                                                                        ###
##############################################################################
#                                                                            #
# This CIF contains the data in a paper accepted for publication in Acta     #
# Crystallographica Section E. It conforms to the requirements of Notes      #
# for Authors for Section E, and has been peer reviewed under the auspices   #
# of the IUCr Commission on Journals.                                        #
#                                                                            #
# Full details of the Crystallographic Information File format               #
# are given in the paper "The Crystallographic Information File (CIF):       #
# a New Standard Archive File for Crystallography" by S. R. Hall, F. H.      #
# Allen and I. D. Brown [Acta Cryst. (1991), A47, 655-685].                  #
#                                                                            #
# The current version of the core CIF dictionary is obtainable from          #
# ftp://ftp.iucr.org/pub/cif_core.dic. The current version number is 2.4.    #
#                                                                            #
# Software is freely available for graphical display of the structure(s) in  #
# this CIF.  For information consult the CIF home page http://www.iucr.org/  #
# cif/home.html                                                              #
#                                                                            #
# This file may be used for bona fide research purposes within the           #
# scientific community so long as proper attribution is given to the journal # 
# article from which it was obtained.                                        #
#                                                                            #
##############################################################################
                                             
data_global
_audit_creation_method     'WinGX routine CIF_UPDATE'
_audit_conform_dict_name     cif_core.dic
_audit_conform_dict_version     2.3
_journal_date_recd_electronic     2009-10-06
_journal_date_accepted     2009-10-08
_journal_name_full     'Acta Crystallographica, Section E'
_journal_year     2009
_journal_volume     65
_journal_issue     11
_journal_page_first     m1362
_journal_page_last     m1362
_journal_paper_category     QM
_journal_coeditor_code     JH2108
_publ_contact_author_name     'Prof. Sung Kwon Kang'
_publ_contact_author_address
;
Department of Chemistry
Chungnam National University
Daejeon 305-764
Republic of Korea
;
_publ_contact_author_email     skkang@cnu.ac.kr
_publ_contact_author_fax     '82(42)8218896'
_publ_contact_author_phone     '82(42)8216552'
_publ_section_title
;
Methanoldinitrato[<i>N</i>-(2-pyridylmethylene)aniline]copper(II)
;
loop_
    _publ_author_name
    _publ_author_address
    'Kim, Young-Inn'
; Department of Chemistry Education,
  Interdisciplinary Program of Advanced Information and Display Materials,
  and Center for Plastic Information Systems
  Pusan National University
  Busan 609-735
  Republic of Korea
;
    'Lee, Hong Woo'
; Department of Chemistry Education,
  Interdisciplinary Program of Advanced Information and Display Materials,
  and Center for Plastic Information Systems
  Pusan National University
  Busan 609-735
  Republic of Korea
;
    'Kim, Ji-Hoon'
; Department of Chemistry Education,
  Interdisciplinary Program of Advanced Information and Display Materials,
  and Center for Plastic Information Systems
  Pusan National University
  Busan 609-735
  Republic of Korea
;
    'Park, Sun Young'
; Department of Chemistry
  Chungnam National University
  Daejeon 305-764
  Republic of Korea
;
    'Kang, Sung Kwon'
; Department of Chemistry
  Chungnam National University
  Daejeon 305-764
  Republic of Korea
;
data_I
_audit_creation_method     'WinGX routine CIF_UPDATE'
_chemical_name_systematic
;
Methanoldinitrato[<i>N</i>-(2-pyridylmethylene)aniline]copper(II)
;
_chemical_formula_moiety     'C13 H14 Cu N4 O7'
_chemical_formula_sum     'C13 H14 Cu N4 O7'
_chemical_formula_iupac     '[Cu (N O3)2 (C12 H10 N2) (C H4 O)]'
_chemical_formula_weight     401.82
_symmetry_cell_setting     Orthorhombic
_symmetry_space_group_name_H-M     'P b c a'
_symmetry_space_group_name_Hall     '-P 2ac 2ab'
loop_
    _symmetry_equiv_pos_as_xyz
    'x, y, z'
    '-x+1/2, -y, z+1/2'
    '-x, y+1/2, -z+1/2'
    'x+1/2, -y+1/2, -z'
    '-x, -y, -z'
    'x-1/2, y, -z-1/2'
    'x, -y-1/2, z-1/2'
    '-x-1/2, y-1/2, z'
_cell_length_a     14.5924(13)
_cell_length_b     13.4826(12)
_cell_length_c     17.0060(13)
_cell_angle_alpha     90
_cell_angle_beta     90
_cell_angle_gamma     90
_cell_volume     3345.8(5)
_cell_formula_units_Z     8
_cell_measurement_reflns_used     4394
_cell_measurement_theta_min     2.38
_cell_measurement_theta_max     22.82
_cell_measurement_temperature     295(2)
_exptl_crystal_description     block
_exptl_crystal_colour     green
_exptl_crystal_size_max     0.2
_exptl_crystal_size_mid     0.18
_exptl_crystal_size_min     0.14
_exptl_crystal_density_diffrn     1.595
_exptl_crystal_density_method     'not measured'
_exptl_crystal_F_000     1640
_exptl_absorpt_coefficient_mu     1.35
_exptl_absorpt_correction_type     multi-scan
_exptl_absorpt_process_details     '(SADABS; Bruker, 2002)'
_exptl_absorpt_correction_T_min     0.76
_exptl_absorpt_correction_T_max     0.823
_diffrn_ambient_temperature     295(2)
_diffrn_radiation_type     MoK\a
_diffrn_radiation_wavelength     0.71073
_diffrn_measurement_device_type     'Bruker SMART CCD area-detector'
_diffrn_measurement_method     '\f and \w'
_diffrn_reflns_number     17118
_diffrn_reflns_av_R_equivalents     0.0372
_diffrn_reflns_theta_min     2.38
_diffrn_reflns_theta_max     26
_diffrn_reflns_theta_full     26
_diffrn_measured_fraction_theta_max     1
_diffrn_measured_fraction_theta_full     1
_diffrn_reflns_limit_h_min     -11
_diffrn_reflns_limit_h_max     18
_diffrn_reflns_limit_k_min     -10
_diffrn_reflns_limit_k_max     16
_diffrn_reflns_limit_l_min     -20
_diffrn_reflns_limit_l_max     14
_reflns_number_total     3289
_reflns_number_gt     2098
_reflns_threshold_expression     I>2\s(I)
_refine_ls_structure_factor_coef     Fsqd
_refine_ls_matrix_type     full
_refine_ls_R_factor_gt     0.0383
_refine_ls_wR_factor_ref     0.1012
_refine_ls_goodness_of_fit_ref     1.027
_refine_ls_restrained_S_all     1.027
_refine_ls_number_reflns     3289
_refine_ls_number_parameters     229
_refine_ls_number_restraints     0
_refine_ls_hydrogen_treatment     mixed
_refine_ls_weighting_scheme     calc
_refine_ls_weighting_details
         'calc w=1/[\s^2^(Fo^2^)+(0.0421P)^2^+1.1597P] where P=(Fo^2^+2Fc^2^)/3'
_refine_ls_shift/su_max     0
_refine_diff_density_max     0.434
_refine_diff_density_min     -0.341
_refine_ls_extinction_method     none
loop_
    _atom_type_symbol
    _atom_type_description
    _atom_type_scat_dispersion_real
    _atom_type_scat_dispersion_imag
    _atom_type_scat_source
    C C 0.0033 0.0016 'International Tables Vol C Tables 4.2.6.8 and 6.1.1.4'
    H H 0 0 'International Tables Vol C Tables 4.2.6.8 and 6.1.1.4'
    N N 0.0061 0.0033 'International Tables Vol C Tables 4.2.6.8 and 6.1.1.4'
    O O 0.0106 0.006 'International Tables Vol C Tables 4.2.6.8 and 6.1.1.4'
    Cu Cu 0.3201 1.2651 'International Tables Vol C Tables 4.2.6.8 and 6.1.1.4'
_computing_data_collection     'SMART (Bruker, 2002)'
_computing_cell_refinement     'SAINT (Bruker, 2002)'
_computing_data_reduction     'SAINT (Bruker, 2002)'
_computing_structure_solution     'SHELXS97 (Sheldrick, 2008)'
_computing_structure_refinement     'SHELXL97 (Sheldrick, 2008)'
_computing_molecular_graphics     'ORTEP-3 for Windows (Farrugia, 1997)'
_computing_publication_material     'WinGX (Farrugia, 1999)'
loop_
    _atom_site_type_symbol
    _atom_site_label
    _atom_site_fract_x
    _atom_site_fract_y
    _atom_site_fract_z
    _atom_site_U_iso_or_equiv
    _atom_site_adp_type
    _atom_site_calc_flag
    _atom_site_refinement_flags
    _atom_site_occupancy
    _atom_site_disorder_assembly
    _atom_site_disorder_group
    Cu Cu 0.22734(3) 0.80769(3) 0.05883(2) 0.04304(16) Uani d . 1 . .
    N N1 0.19359(18) 0.8656(2) -0.04406(14) 0.0443(7) Uani d . 1 . .
    C C2 0.2115(2) 0.8304(3) -0.1155(2) 0.0562(9) Uani d . 1 . .
    H H2 0.2447 0.7718 -0.1198 0.067 Uiso calc R 1 . .
    C C3 0.1832(3) 0.8766(3) -0.1831(2) 0.0630(10) Uani d . 1 . .
    H H3 0.1961 0.8489 -0.2319 0.076 Uiso calc R 1 . .
    C C4 0.1354(3) 0.9642(3) -0.1777(2) 0.0611(10) Uani d . 1 . .
    H H4 0.116 0.9971 -0.2228 0.073 Uiso calc R 1 . .
    C C5 0.1169(2) 1.0027(2) -0.10368(19) 0.0529(9) Uani d . 1 . .
    H H5 0.0859 1.0626 -0.0983 0.063 Uiso calc R 1 . .
    C C6 0.1449(2) 0.9511(2) -0.03880(18) 0.0416(8) Uani d . 1 . .
    C C7 0.1207(2) 0.9783(2) 0.04160(18) 0.0438(8) Uani d . 1 . .
    H H7 0.0898 1.0371 0.0522 0.053 Uiso calc R 1 . .
    N N8 0.14329(17) 0.91931(18) 0.09677(14) 0.0423(6) Uani d . 1 . .
    C C9 0.1175(2) 0.9408(2) 0.17667(18) 0.0466(8) Uani d . 1 . .
    C C10 0.1211(2) 1.0360(3) 0.2067(2) 0.0627(10) Uani d . 1 . .
    H H10 0.1417 1.0883 0.1758 0.075 Uiso calc R 1 . .
    C C11 0.0938(3) 1.0521(4) 0.2833(3) 0.0858(14) Uani d . 1 . .
    H H11 0.0948 1.1161 0.3038 0.103 Uiso calc R 1 . .
    C C12 0.0653(3) 0.9751(5) 0.3291(3) 0.0951(16) Uani d . 1 . .
    H H12 0.0486 0.9867 0.3811 0.114 Uiso calc R 1 . .
    C C13 0.0611(3) 0.8808(4) 0.2995(2) 0.0864(14) Uani d . 1 . .
    H H13 0.0404 0.8291 0.331 0.104 Uiso calc R 1 . .
    C C14 0.0876(2) 0.8620(3) 0.2226(2) 0.0650(10) Uani d . 1 . .
    H H14 0.0854 0.798 0.2022 0.078 Uiso calc R 1 . .
    O O15 0.32671(16) 0.71875(15) 0.01603(14) 0.0542(6) Uani d . 1 . .
    N N16 0.4040(2) 0.7588(2) 0.00143(16) 0.0540(7) Uani d . 1 . .
    O O17 0.40926(18) 0.8491(2) -0.00598(15) 0.0781(7) Uani d . 1 . .
    O O18 0.47131(18) 0.70493(19) -0.0054(2) 0.0903(10) Uani d . 1 . .
    O O19 0.26151(16) 0.75883(17) 0.16300(13) 0.0561(6) Uani d . 1 . .
    N N20 0.3146(2) 0.8210(2) 0.19904(18) 0.0565(8) Uani d . 1 . .
    O O21 0.33689(17) 0.89636(19) 0.16336(14) 0.0714(8) Uani d . 1 . .
    O O22 0.3405(2) 0.80158(19) 0.26547(15) 0.0846(9) Uani d . 1 . .
    O O23 0.1281(2) 0.6864(2) 0.0490(2) 0.0773(10) Uani d . 1 . .
    H H23 0.084(2) 0.704(3) 0.042(2) 0.049(13) Uiso d . 1 . .
    C C24 0.1395(3) 0.5872(3) 0.0572(3) 0.0998(16) Uani d . 1 . .
    H H13A 0.0819 0.5543 0.0492 0.15 Uiso calc R 1 . .
    H H13B 0.1616 0.5729 0.1092 0.15 Uiso calc R 1 . .
    H H13C 0.183 0.5639 0.0191 0.15 Uiso calc R 1 . .
loop_
    _atom_site_aniso_label
    _atom_site_aniso_U_11
    _atom_site_aniso_U_22
    _atom_site_aniso_U_33
    _atom_site_aniso_U_12
    _atom_site_aniso_U_13
    _atom_site_aniso_U_23
    Cu 0.0416(3) 0.0385(3) 0.0489(2) 0.00253(18) 0.00262(18) 0.00149(17)
    N1 0.0430(17) 0.0432(17) 0.0469(16) 0.0001(13) 0.0024(12) -0.0009(12)
    C2 0.058(3) 0.055(2) 0.056(2) 0.0043(18) 0.0079(18) -0.0077(18)
    C3 0.070(3) 0.075(3) 0.044(2) -0.004(2) 0.0028(19) -0.0035(19)
    C4 0.067(3) 0.070(3) 0.047(2) -0.008(2) -0.0028(18) 0.0109(18)
    C5 0.054(2) 0.048(2) 0.057(2) 0.0029(17) -0.0011(18) 0.0079(17)
    C6 0.0360(19) 0.0396(19) 0.0491(19) -0.0035(16) 0.0025(14) 0.0018(15)
    C7 0.040(2) 0.0379(19) 0.053(2) 0.0028(16) 0.0016(15) -0.0022(15)
    N8 0.0393(17) 0.0423(16) 0.0452(15) -0.0030(13) 0.0036(12) -0.0031(12)
    C9 0.0339(19) 0.057(2) 0.0483(18) 0.0038(16) 0.0032(15) -0.0020(17)
    C10 0.052(2) 0.072(3) 0.064(2) -0.003(2) 0.0058(19) -0.020(2)
    C11 0.069(3) 0.113(4) 0.075(3) 0.004(3) 0.008(2) -0.038(3)
    C12 0.068(3) 0.163(5) 0.054(3) 0.020(3) 0.010(2) -0.021(3)
    C13 0.069(3) 0.128(4) 0.062(3) 0.016(3) 0.022(2) 0.023(3)
    C14 0.060(3) 0.072(3) 0.062(2) 0.006(2) 0.011(2) 0.007(2)
    O15 0.0380(14) 0.0448(14) 0.0799(17) -0.0012(11) 0.0119(12) 0.0028(11)
    N16 0.048(2) 0.049(2) 0.0647(18) -0.0012(18) 0.0070(15) 0.0009(15)
    O17 0.078(2) 0.0534(16) 0.103 -0.0108(15) 0.0194(16) 0.0031(15)
    O18 0.0405(17) 0.0652(19) 0.165(3) 0.0090(14) 0.0224(18) -0.0068(17)
    O19 0.0627(16) 0.0481(15) 0.0577(14) -0.0049(13) -0.0082(12) 0.0056(12)
    N20 0.050(2) 0.067(2) 0.0519(18) 0.0023(16) 0.0013(16) 0.0093(17)
    O21 0.072(2) 0.0728(18) 0.0689(16) -0.0241(15) -0.0123(14) 0.0210(14)
    O22 0.100(2) 0.098(2) 0.0556(16) -0.0161(16) -0.0205(15) 0.0193(14)
    O23 0.0456(19) 0.0467(18) 0.140(3) 0.0003(15) -0.0207(18) 0.0095(15)
    C24 0.071(3) 0.050(3) 0.179(5) -0.009(2) -0.013(3) 0.019(3)
_geom_special_details
;
All e.s.d.'s (except the e.s.d. in the dihedral angle between two l.s. planes)
are estimated using the full covariance matrix. The cell e.s.d.'s are taken
into account individually in the estimation of e.s.d.'s in distances, angles
and torsion angles; correlations between e.s.d.'s in cell parameters are only
used when they are defined by crystal symmetry. An approximate (isotropic)
treatment of cell e.s.d.'s is used for estimating e.s.d.'s involving l.s.
planes.
;
loop_
    _geom_bond_atom_site_label_1
    _geom_bond_atom_site_label_2
    _geom_bond_site_symmetry_2
    _geom_bond_distance
    _geom_bond_publ_flag
    Cu O19 . 1.955(2) ?
    Cu N1 . 1.979(2) ?
    Cu O15 . 2.017(2) ?
    Cu N8 . 2.046(2) ?
    Cu O23 . 2.191(3) ?
    N1 C2 . 1.330(4) ?
    N1 C6 . 1.356(4) ?
    C2 C3 . 1.370(5) ?
    C2 H2 . 0.93 ?
    C3 C4 . 1.375(5) ?
    C3 H3 . 0.93 ?
    C4 C5 . 1.388(4) ?
    C4 H4 . 0.93 ?
    C5 C6 . 1.367(4) ?
    C5 H5 . 0.93 ?
    C6 C7 . 1.459(4) ?
    C7 N8 . 1.273(4) ?
    C7 H7 . 0.93 ?
    N8 C9 . 1.439(4) ?
    C9 C10 . 1.382(4) ?
    C9 C14 . 1.389(4) ?
    C10 C11 . 1.378(5) ?
    C10 H10 . 0.93 ?
    C11 C12 . 1.365(6) ?
    C11 H11 . 0.93 ?
    C12 C13 . 1.369(6) ?
    C12 H12 . 0.93 ?
    C13 C14 . 1.388(5) ?
    C13 H13 . 0.93 ?
    C14 H14 . 0.93 ?
    O15 N16 . 1.274(3) ?
    N16 O17 . 1.226(3) ?
    N16 O18 . 1.227(3) ?
    O19 N20 . 1.295(3) ?
    N20 O22 . 1.220(3) ?
    N20 O21 . 1.228(3) ?
    O23 C24 . 1.355(4) ?
    O23 H23 . 0.69(3) ?
    C24 H13A . 0.96 ?
    C24 H13B . 0.96 ?
    C24 H13C . 0.96 ?
loop_
    _geom_angle_atom_site_label_1
    _geom_angle_atom_site_label_2
    _geom_angle_atom_site_label_3
    _geom_angle_site_symmetry_1
    _geom_angle_site_symmetry_3
    _geom_angle
    _geom_angle_publ_flag
    O19 Cu N1 . . 176.44(10) ?
    O19 Cu O15 . . 86.75(9) ?
    N1 Cu O15 . . 95.43(10) ?
    O19 Cu N8 . . 96.60(10) ?
    N1 Cu N8 . . 80.75(10) ?
    O15 Cu N8 . . 169.09(10) ?
    O19 Cu O23 . . 89.20(11) ?
    N1 Cu O23 . . 93.60(11) ?
    O15 Cu O23 . . 90.21(11) ?
    N8 Cu O23 . . 100.20(11) ?
    C2 N1 C6 . . 117.8(3) ?
    C2 N1 Cu . . 128.2(2) ?
    C6 N1 Cu . . 114.0(2) ?
    N1 C2 C3 . . 123.0(3) ?
    N1 C2 H2 . . 118.5 ?
    C3 C2 H2 . . 118.5 ?
    C2 C3 C4 . . 119.1(3) ?
    C2 C3 H3 . . 120.4 ?
    C4 C3 H3 . . 120.4 ?
    C3 C4 C5 . . 118.7(3) ?
    C3 C4 H4 . . 120.7 ?
    C5 C4 H4 . . 120.7 ?
    C6 C5 C4 . . 118.9(3) ?
    C6 C5 H5 . . 120.5 ?
    C4 C5 H5 . . 120.5 ?
    N1 C6 C5 . . 122.4(3) ?
    N1 C6 C7 . . 113.7(3) ?
    C5 C6 C7 . . 123.8(3) ?
    N8 C7 C6 . . 118.1(3) ?
    N8 C7 H7 . . 121 ?
    C6 C7 H7 . . 121 ?
    C7 N8 C9 . . 120.1(3) ?
    C7 N8 Cu . . 112.5(2) ?
    C9 N8 Cu . . 127.1(2) ?
    C10 C9 C14 . . 121.0(3) ?
    C10 C9 N8 . . 121.8(3) ?
    C14 C9 N8 . . 117.3(3) ?
    C11 C10 C9 . . 119.0(4) ?
    C11 C10 H10 . . 120.5 ?
    C9 C10 H10 . . 120.5 ?
    C12 C11 C10 . . 120.5(4) ?
    C12 C11 H11 . . 119.8 ?
    C10 C11 H11 . . 119.8 ?
    C11 C12 C13 . . 120.7(4) ?
    C11 C12 H12 . . 119.7 ?
    C13 C12 H12 . . 119.7 ?
    C12 C13 C14 . . 120.3(4) ?
    C12 C13 H13 . . 119.9 ?
    C14 C13 H13 . . 119.9 ?
    C13 C14 C9 . . 118.5(4) ?
    C13 C14 H14 . . 120.7 ?
    C9 C14 H14 . . 120.7 ?
    N16 O15 Cu . . 117.0(2) ?
    O17 N16 O18 . . 121.8(3) ?
    O17 N16 O15 . . 119.7(3) ?
    O18 N16 O15 . . 118.4(3) ?
    N20 O19 Cu . . 111.31(19) ?
    O22 N20 O21 . . 123.6(3) ?
    O22 N20 O19 . . 119.0(3) ?
    O21 N20 O19 . . 117.4(3) ?
    C24 O23 Cu . . 130.4(3) ?
    C24 O23 H23 . . 118(3) ?
    Cu O23 H23 . . 112(3) ?
    O23 C24 H13A . . 109.5 ?
    O23 C24 H13B . . 109.5 ?
    H13A C24 H13B . . 109.5 ?
    O23 C24 H13C . . 109.5 ?
    H13A C24 H13C . . 109.5 ?
    H13B C24 H13C . . 109.5 ?
loop_
    _geom_hbond_atom_site_label_D
    _geom_hbond_atom_site_label_H
    _geom_hbond_atom_site_label_A
    _geom_hbond_site_symmetry_A
    _geom_hbond_distance_DH
    _geom_hbond_distance_HA
    _geom_hbond_distance_DA
    _geom_hbond_angle_DHA
    O23 H23 O18 4_465 0.69(3) 2.15(3) 2.817(4) 162(4)
