# Supplementary material for: Methano­ldinitrato[N-(2-pyridylmethyl­ene)aniline]copper(II)
Source: Acta Crystallogr Sect E Struct Rep Online. 2009 Oct 17;65(Pt 11):m1362. doi: 10.1107/S1600536809041075 (PMC2971227; doi:10.1107/S1600536809041075)
Supplement: Supplementary file 2 [file e-65-m1362-Isup2.hkl]

#
# h,k,l, Fc-squared, Fo-squared, sigma(Fo-squared) and status flag
#
data_I
_shelx_title ' Cu(anil)(NO3)2  in Pbca'
_shelx_refln_list_code          4
_shelx_F_calc_maximum      321.01
_exptl_crystal_F_000      1640.00
_reflns_d_resolution_high  0.8107
 
loop_
 _symmetry_equiv_pos_as_xyz
 'x, y, z'
 '-x+1/2, -y, z+1/2'
 '-x, y+1/2, -z+1/2'
 'x+1/2, -y+1/2, -z'
 '-x, -y, -z'
 'x-1/2, y, -z-1/2'
 'x, -y-1/2, z-1/2'
 '-x-1/2, y-1/2, z'
 
_cell_length_a    14.5924
_cell_length_b    13.4826
_cell_length_c    17.0060
_cell_angle_alpha  90.000
_cell_angle_beta   90.000
_cell_angle_gamma  90.000
 
_shelx_F_squared_multiplier     1.000
 
loop_
 _refln_index_h
 _refln_index_k
 _refln_index_l
 _refln_F_squared_calc
 _refln_F_squared_meas
 _refln_F_squared_sigma
 _refln_observed_status
   2   0   0   103046.56   102126.86   1255.27 o
   4   0   0    60763.86    61334.92    801.16 o
   6   0   0     5897.15     5792.35    133.12 o
   8   0   0     7104.29     7022.93    320.17 o
  10   0   0      173.22      111.56     84.39 o
  12   0   0      379.72      351.81     90.83 o
  14   0   0       71.43      -46.47     46.47 o
  16   0   0      195.74      408.95    121.99 o
  18   0   0      160.93      183.46    101.18 o
   2   1   0      813.38      592.09     20.67 o
   4   1   0     8504.11     7920.29    101.21 o
   6   1   0     5346.01     4923.00     85.21 o
   8   1   0    19071.56    18893.13    222.95 o
  10   1   0    16931.27    17433.24    318.40 o
  12   1   0    10417.64    10795.50    392.11 o
  14   1   0       18.46       33.42     41.53 o
  16   1   0       34.03       78.09     62.53 o
   0   2   0    29064.88    32782.34    371.13 o
   2   2   0    63729.04    63610.15    519.11 o
   4   2   0   102371.58   102617.73   1121.65 o
   6   2   0     3354.63     3070.08     64.92 o
   8   2   0      599.84      715.43     40.73 o
  10   2   0        2.85       -4.73     18.23 o
  12   2   0      921.27     1086.86     97.52 o
  14   2   0       67.12       77.63     94.69 o
  16   2   0     1143.64     1184.30    348.33 o
   2   3   0    44876.96    47528.53    368.03 o
   4   3   0      426.62      480.19     20.90 o
   6   3   0     1512.76     1625.64     39.13 o
   8   3   0     8352.73     8222.40    126.11 o
  10   3   0      999.25      942.00     57.51 o
  12   3   0      659.89      729.43     85.31 o
  14   3   0      420.01      463.12    235.16 o
  16   3   0      243.62      222.01     94.11 o
   0   4   0     3390.72     3128.59     48.19 o
   2   4   0       34.46       51.24      7.36 o
   4   4   0       47.57       53.60     10.42 o
   6   4   0     3682.11     3366.53     58.14 o
   8   4   0     7948.18     7835.48    122.25 o
  10   4   0      157.05      149.10     29.57 o
  12   4   0      117.75      106.14    137.09 o
  14   4   0      152.81       52.07     63.48 o
  16   4   0        0.24       -0.21     57.03 o
   2   5   0      213.54      196.83     10.60 o
   4   5   0     1079.08     1196.10     32.81 o
   6   5   0     9712.74    10568.26    120.32 o
   8   5   0     5730.76     5568.11     92.51 o
  10   5   0       46.77       41.21     22.72 o
  12   5   0      118.66        9.51     47.84 o
  14   5   0      417.50      551.85    118.61 o
  16   5   0      216.50      148.08     81.43 o
   0   6   0     9999.21     9563.92    122.64 o
   2   6   0     2524.94     2451.88     34.10 o
   4   6   0     3547.71     3183.26     58.07 o
   6   6   0     3711.98     3713.12     62.10 o
   8   6   0       14.80       -1.03     11.92 o
  10   6   0      844.38      842.82     78.73 o
  12   6   0      938.39      762.24    123.78 o
  14   6   0       46.34       52.70     65.59 o
  16   6   0        1.70      -45.84     55.13 o
   2   7   0     4853.78     4772.48     51.91 o
   4   7   0     3938.19     4074.94     55.87 o
   6   7   0      691.11      680.05     28.20 o
   8   7   0     5723.10     5476.41    148.20 o
  10   7   0     7859.37     7806.72    327.94 o
  12   7   0     3984.37     3590.79    231.94 o
  14   7   0     1015.80      763.83    136.04 o
  16   7   0      400.83      707.85    147.44 o
   0   8   0    17229.63    17078.97    260.03 o
   2   8   0    10417.79    10415.51     98.58 o
   4   8   0     3331.36     3216.06     58.41 o
   6   8   0      158.76      206.87     32.26 o
   8   8   0     2612.78     2660.02    270.01 o
  10   8   0      895.74      947.50    129.49 o
  12   8   0      587.56      486.16    112.80 o
  14   8   0      576.68      583.75    126.00 o
   2   9   0     1170.13     1215.94     80.51 o
   4   9   0      651.27      606.25     58.71 o
   6   9   0      209.65      276.26     42.99 o
   8   9   0     7764.48     7549.75    316.43 o
  10   9   0     6022.04     6720.97    313.90 o
  12   9   0     3523.63     3248.58    228.98 o
  14   9   0     1245.72     1279.03    177.75 o
   0  10   0     5537.72     5141.15    245.35 o
   2  10   0     5032.02     5593.89    184.03 o
   4  10   0     3330.97     3271.88    442.27 o
   6  10   0       63.80        4.84     31.43 o
   8  10   0      349.90      380.65     91.78 o
  10  10   0      510.06      462.29    106.67 o
  12  10   0      134.73       50.59     65.06 o
  14  10   0       59.77      144.27     85.23 o
   2  11   0      207.86      336.33    140.21 o
   4  11   0       17.32      -21.39     29.64 o
   6  11   0      874.07      906.52    125.79 o
   8  11   0     4216.07     4177.17    247.57 o
  10  11   0      577.89      552.06    123.68 o
  12  11   0      337.94      300.27    100.13 o
   0  12   0      750.14      800.90    129.06 o
   2  12   0      150.26      206.19     52.35 o
   4  12   0      242.94      151.14     78.37 o
   6  12   0       73.89       87.35     66.86 o
   8  12   0       33.45       80.59     66.43 o
  10  12   0        2.33      -43.30     56.61 o
  12  12   0       15.55      -15.95     56.40 o
   2  13   0        3.35      -12.69     36.99 o
   4  13   0       52.78       20.10     41.42 o
   6  13   0       69.18       90.73     66.75 o
   8  13   0       95.66       87.03     64.11 o
  10  13   0       97.54      -23.24     57.35 o
   0  14   0      352.36      318.44    107.62 o
   2  14   0      578.91      633.63    236.79 o
   4  14   0      194.61       22.65     47.09 o
   6  14   0      210.34      230.25     91.25 o
   8  14   0      189.13      160.01     86.40 o
   2  15   0       90.40        5.02     48.36 o
   4  15   0      187.57       81.96     71.40 o
   6  15   0      282.33      210.92     87.98 o
   0  16   0     1045.10      874.09    168.67 o
   2  16   0      902.88      978.27    158.16 o
   4  16   0      568.77      496.72    133.08 o
   1   1   1     5104.58     5032.17     35.16 o
   2   1   1     1177.61     1197.79     16.80 o
   3   1   1    18626.28    18798.95    128.29 o
   4   1   1    32567.54    32453.69    222.14 o
   5   1   1     2705.36     2920.71     41.56 o
   6   1   1       75.59       77.33     10.70 o
   7   1   1       70.56      107.77     12.09 o
   8   1   1     3893.66     3763.81     56.06 o
   9   1   1     3897.51     3767.26     85.15 o
  10   1   1      425.09      431.64     35.82 o
  11   1   1     2291.59     2366.60     86.83 o
  12   1   1      180.31      215.08     37.45 o
  13   1   1        5.60      -14.92     23.79 o
  14   1   1       11.25      -16.77     24.61 o
  15   1   1       32.56       43.56     31.81 o
  16   1   1       29.35       18.01     32.65 o
  17   1   1       45.32       20.79     38.10 o
   0   2   1    18943.06    20388.71    190.31 o
   1   2   1    64590.66    65815.61    410.45 o
   2   2   1       16.51       14.09      3.22 o
   3   2   1    18835.08    18559.88    127.26 o
   4   2   1       93.73       49.59      8.82 o
   5   2   1     2350.00     2092.84     33.08 o
   6   2   1      329.58      289.48     15.31 o
   7   2   1     3288.09     3166.72     42.46 o
   8   2   1      139.80      161.55     14.85 o
   9   2   1      634.62      688.06     36.95 o
  10   2   1      860.25      920.04     39.01 o
  11   2   1        0.14        7.68     17.06 o
  12   2   1      278.37      191.06     37.09 o
  13   2   1       84.35       61.56     30.00 o
  14   2   1       10.79       10.96     27.55 o
  15   2   1      421.61      555.30     70.75 o
  16   2   1       33.52       16.46     41.08 o
  17   2   1      177.09      261.34     62.06 o
   1   3   1     3648.45     3888.86     34.73 o
   2   3   1     8044.29     8223.32     55.57 o
   3   3   1      154.06      167.28      9.00 o
   4   3   1     6115.82     6204.81     66.99 o
   5   3   1    67243.30    69179.34    432.05 o
   6   3   1      100.34       90.82     10.42 o
   7   3   1    23049.69    23191.22    163.22 o
   8   3   1     1880.83     1867.41     39.45 o
   9   3   1     1575.69     1489.98     56.97 o
  10   3   1     1325.35     1399.39     50.93 o
  11   3   1     2156.53     2191.55     64.44 o
  12   3   1     1117.06     1084.02     87.79 o
  13   3   1     2319.89     2406.21    100.55 o
  14   3   1      600.98      692.97     78.81 o
  15   3   1     1680.97     1733.61    112.21 o
  16   3   1       33.27       21.14     39.12 o
  17   3   1       87.83      116.35     60.27 o
   0   4   1    17391.34    17305.32    166.00 o
   1   4   1    14727.24    14071.98     95.19 o
   2   4   1     5938.18     5815.21     46.57 o
   3   4   1    42509.26    41887.38    236.82 o
   4   4   1      517.21      534.05     14.76 o
   5   4   1    36618.25    37860.07    232.28 o
   6   4   1      404.13      477.18     18.54 o
   7   4   1     8444.84     8475.46     82.28 o
   8   4   1      127.77      139.21     15.67 o
   9   4   1     1805.35     1998.84     47.35 o
  10   4   1       25.58       -2.50     13.00 o
  11   4   1       29.10       11.90     16.03 o
  12   4   1      123.64       85.82     32.50 o
  13   4   1      149.60      128.75     40.96 o
  14   4   1        4.44        5.77     30.62 o
  15   4   1      497.80      576.53     75.35 o
  16   4   1      100.91      131.41     59.86 o
  17   4   1      540.24      495.03    111.48 o
   1   5   1     5262.08     5286.75     43.72 o
   2   5   1     1474.79     1547.24     18.78 o
   3   5   1     4355.59     4363.25     39.69 o
   4   5   1      658.74      622.99     14.98 o
   5   5   1    12402.28    12776.01     93.24 o
   6   5   1     2609.52     2728.17     37.07 o
   7   5   1     4774.83     4475.89     57.12 o
   8   5   1      720.13      799.03     28.05 o
   9   5   1     5464.94     5166.05     84.50 o
  10   5   1      223.11      234.81     27.38 o
  11   5   1     4570.71     4868.20     96.22 o
  12   5   1      371.64      293.62     57.33 o
  13   5   1     1561.45     1583.66    111.46 o
  14   5   1      371.87      242.76     62.00 o
  15   5   1     1914.93     2213.34    149.07 o
  16   5   1      110.74       66.34     65.01 o
  17   5   1      396.49      243.67     73.47 o
   0   6   1     1610.98     1521.60     30.19 o
   1   6   1     4112.02     4094.37     36.68 o
   2   6   1     7132.82     7231.30     50.33 o
   3   6   1    13314.90    12752.90     86.59 o
   4   6   1     5012.81     5248.83     46.30 o
   5   6   1     5085.50     4709.75     46.27 o
   6   6   1        2.23       12.65      7.43 o
   7   6   1    10139.67    10443.14     94.43 o
   8   6   1       24.30       12.17      9.14 o
   9   6   1     1292.28     1417.37     52.11 o
  10   6   1        2.65      -11.84     17.97 o
  11   6   1       38.19       75.69     40.59 o
  12   6   1       20.22        2.71     63.11 o
  13   6   1      936.59      798.07     94.63 o
  14   6   1       17.73       36.78     42.53 o
  15   6   1      384.34      336.21     74.52 o
  16   6   1        1.32      -35.12     35.12 o
   1   7   1     1719.14     1738.50     21.38 o
   2   7   1      209.20      242.97      8.71 o
   3   7   1       62.91       54.68      6.13 o
   4   7   1      921.89      958.79     18.19 o
   5   7   1     2214.09     2034.32     31.46 o
   6   7   1       24.74        4.46      7.33 o
   7   7   1      808.50      747.86     29.65 o
   8   7   1      550.75      546.29     36.38 o
   9   7   1      214.78      271.23     51.10 o
  10   7   1      693.98      755.63     81.80 o
  11   7   1      981.09     1205.78    100.42 o
  12   7   1        1.02       15.01     38.83 o
  13   7   1     1293.04     1166.81    130.44 o
  14   7   1        1.89       40.71     63.05 o
  15   7   1      664.61      398.47    183.77 o
  16   7   1       36.28       59.24     49.91 o
   0   8   1     3448.44     3748.26     51.46 o
   1   8   1      595.47      743.95     16.44 o
   2   8   1     1307.51     1273.61     22.95 o
   3   8   1     2282.78     2412.28     28.88 o
   4   8   1       85.47       79.53     10.21 o
   5   8   1      961.87      975.11     27.78 o
   6   8   1       53.25       55.00     14.70 o
   7   8   1      612.04      666.29     42.11 o
   8   8   1      265.15      234.44     65.46 o
   9   8   1       21.17      -14.47     28.43 o
  10   8   1       84.77       17.14     38.66 o
  11   8   1       92.31       49.38     41.13 o
  12   8   1       11.59        6.13     39.02 o
  13   8   1       64.82        5.12     42.27 o
  14   8   1       35.65        3.77     40.84 o
  15   8   1       31.57       21.63     46.20 o
   1   9   1      266.40      328.14     19.84 o
   2   9   1      493.51      456.28     25.74 o
   3   9   1        3.71       -5.66     16.55 o
   4   9   1        1.62       -1.80     12.64 o
   5   9   1        6.28       -7.86     13.85 o
   6   9   1      399.57      332.62     34.97 o
   7   9   1       35.87      -11.82     19.09 o
   8   9   1        8.22        5.23     29.71 o
   9   9   1      123.19      193.44     62.26 o
  10   9   1      102.35      119.28     46.07 o
  11   9   1      428.68      325.14     65.30 o
  12   9   1        7.54       50.14     45.93 o
  13   9   1      266.54      113.00     51.15 o
  14   9   1        5.88      -27.64     38.42 o
  15   9   1        0.66       -5.97     42.36 o
   0  10   1      581.82      576.71     76.94 o
   1  10   1      807.63      755.22     89.17 o
   2  10   1      622.58      629.39     77.15 o
   3  10   1     2172.59     1976.36    100.55 o
   4  10   1        7.15       -9.17     20.60 o
   5  10   1     1149.51     1169.49     79.94 o
   6  10   1      241.49      189.78     34.91 o
   7  10   1       37.91       13.33     34.48 o
   8  10   1        0.17      -13.55     30.23 o
   9  10   1       12.85       63.94     43.59 o
  10  10   1       11.12       11.89     37.30 o
  11  10   1      130.12       39.90     48.16 o
  12  10   1        5.83      -38.18     38.18 o
  13  10   1       10.23      -18.96     42.34 o
  14  10   1       14.65      -14.81     42.84 o
   1  11   1       30.51        8.72     22.47 o
   2  11   1      374.48      386.69     45.65 o
   3  11   1      135.54       98.85     29.16 o
   4  11   1      170.95      160.43     34.11 o
   5  11   1      143.26      131.11     35.81 o
   6  11   1      351.40      412.85     56.15 o
   7  11   1     2571.79     2663.24    135.92 o
   8  11   1       29.84       23.73     36.95 o
   9  11   1     1985.62     2033.78    133.59 o
  10  11   1      172.73       78.03    115.18 o
  11  11   1      727.51      804.13     98.43 o
  12  11   1      356.20      201.17     63.79 o
  13  11   1      548.81      509.75     91.57 o
   0  12   1      496.52      510.06     77.01 o
   1  12   1     1912.03     2054.52     91.89 o
   2  12   1      624.63      560.55     56.27 o
   3  12   1     4639.85     4940.20    150.49 o
   4  12   1      334.31      397.74     48.96 o
   5  12   1     1159.72     1304.84     88.85 o
   6  12   1        6.77       -3.26     37.18 o
   7  12   1       84.87       35.27     40.24 o
   8  12   1       70.17      136.25     54.46 o
   9  12   1       73.04       76.34     46.62 o
  10  12   1        7.58       -9.23     42.09 o
  11  12   1       22.65      -37.17     39.88 o
  12  12   1       18.99        5.65     45.11 o
   1  13   1      138.47      119.49     39.15 o
   2  13   1       11.75       -9.86     26.27 o
   3  13   1      147.96      203.24     41.18 o
   4  13   1        0.88       22.54     47.56 o
   5  13   1      622.62      589.58     70.37 o
   6  13   1      249.72      225.18     84.07 o
   7  13   1     1684.90     1593.87    125.97 o
   8  13   1      542.06      488.30     88.77 o
   9  13   1     1145.25     1140.84    114.60 o
  10  13   1      256.19      356.66     78.41 o
  11  13   1      588.26      378.99    116.39 o
   0  14   1      110.04      176.19     60.01 o
   1  14   1     1423.59     1574.79    106.18 o
   2  14   1       96.93      114.57     46.40 o
   3  14   1     2029.95     2233.43    122.26 o
   4  14   1      118.44       55.30     40.73 o
   5  14   1      303.99      364.63     60.10 o
   6  14   1       96.79       55.22    105.41 o
   7  14   1       38.23      -21.40     53.44 o
   8  14   1       15.35        4.70     40.50 o
   9  14   1       21.42       -1.92     40.99 o
   1  15   1      156.91      132.04     41.46 o
   2  15   1       30.76       57.75     36.13 o
   3  15   1      180.09      135.58    113.75 o
   4  15   1       47.32       11.59     37.01 o
   5  15   1      301.66      332.70    107.10 o
   6  15   1       69.70        6.84     46.01 o
   7  15   1      428.69      383.23    150.82 o
   0  16   1       70.92       51.23     55.77 o
   1  16   1      127.02      102.81     41.07 o
   2  16   1        3.85      -11.91     37.14 o
   3  16   1      130.32       81.67     47.82 o
   4  16   1        5.57       52.59     48.60 o
   0   0   2    43985.01    43516.84    554.49 o
   1   0   2    46736.53    47072.61    363.44 o
   2   0   2    11787.07    11256.28    110.64 o
   3   0   2    17468.56    17168.55    164.45 o
   4   0   2     6455.24     6235.76     81.52 o
   5   0   2      145.85      142.24     15.99 o
   6   0   2     1988.15     1872.81     50.60 o
   7   0   2     9080.46     9415.42    134.06 o
   8   0   2     5618.39     5564.04     99.66 o
   9   0   2     6641.86     6541.89    149.71 o
  10   0   2        9.34        1.27     18.59 o
  11   0   2      170.36      166.92     43.80 o
  12   0   2      667.45      826.92    172.79 o
  13   0   2        3.49      -10.56     32.85 o
  14   0   2      214.68      267.61    109.79 o
  15   0   2       99.30      223.50     66.77 o
  16   0   2      854.79      923.16    114.59 o
  17   0   2      176.98       25.56     67.60 o
   1   1   2      132.17      116.40      4.94 o
   2   1   2     1121.37     1096.38     16.36 o
   3   1   2       54.27       76.88      7.06 o
   4   1   2    57659.82    57580.25    374.01 o
   5   1   2     2545.76     2769.93     40.80 o
   6   1   2     1113.28      910.73     26.59 o
   7   1   2      410.63      373.46     21.19 o
   8   1   2     3114.17     3024.42     50.23 o
   9   1   2     7082.80     7471.05    100.61 o
  10   1   2     8302.84     9007.00    118.65 o
  11   1   2     4225.44     4302.89    116.71 o
  12   1   2     6517.20     7151.84    176.27 o
  13   1   2     1186.06     1322.21     78.06 o
  14   1   2      105.07       74.62     31.38 o
  15   1   2      397.37      482.89     68.19 o
  16   1   2      127.66      174.07     74.39 o
  17   1   2       88.18       72.37     78.37 o
   0   2   2    58880.50    59641.79    408.26 o
   1   2   2    25029.89    25005.03    142.64 o
   2   2   2       26.08       26.36      4.85 o
   3   2   2     5248.14     5055.25     48.30 o
   4   2   2     1761.43     1706.28     26.62 o
   5   2   2    11452.54    11196.40    103.86 o
   6   2   2     7204.05     7006.45     69.36 o
   7   2   2     3774.40     3715.08     46.60 o
   8   2   2      359.06      325.62     19.90 o
   9   2   2      284.90      338.91     23.39 o
  10   2   2      527.93      570.05     32.78 o
  11   2   2      252.72      278.52     33.91 o
  12   2   2       38.86       -0.64     22.88 o
  13   2   2        8.40       -3.73     23.17 o
  14   2   2       25.17       16.96     32.49 o
  15   2   2       86.51       80.64     42.66 o
  16   2   2      341.82      316.56    105.05 o
  17   2   2       52.80       56.19     44.01 o
   1   3   2      214.13      230.04      8.21 o
   2   3   2     5870.69     6081.40     48.70 o
   3   3   2      421.88      454.61     14.95 o
   4   3   2        7.62        3.34      5.92 o
   5   3   2     3768.07     3928.00     48.19 o
   6   3   2     3035.97     2952.41     41.51 o
   7   3   2     1515.90     1454.85     33.54 o
   8   3   2     4630.01     4523.50     62.81 o
   9   3   2       24.99       37.08     12.27 o
  10   3   2     1023.83      968.18     44.61 o
  11   3   2      159.63      192.27     30.25 o
  12   3   2     1642.96     1686.34     97.49 o
  13   3   2      173.39      170.28     42.02 o
  14   3   2       18.79        2.60     31.82 o
  15   3   2       50.51       17.35     36.29 o
  16   3   2      141.18      128.50     66.68 o
  17   3   2       28.08       72.88     44.63 o
   0   4   2     5934.63     5673.55     56.21 o
   1   4   2      746.13      699.51     12.75 o
   2   4   2      633.22      749.84     19.54 o
   3   4   2    10273.62    10836.49     81.21 o
   4   4   2      182.66      193.91     11.21 o
   5   4   2     5188.64     5250.45     54.68 o
   6   4   2      216.51      187.36     13.40 o
   7   4   2       28.64        7.49      8.01 o
   8   4   2      380.87      469.90     23.28 o
   9   4   2      374.47      364.98     25.30 o
  10   4   2       40.27       40.20     16.60 o
  11   4   2      112.42       72.24     26.60 o
  12   4   2      113.28      140.07     38.04 o
  13   4   2       10.14       10.08     30.67 o
  14   4   2      113.96      113.99     40.05 o
  15   4   2       50.92       -5.64     35.66 o
  16   4   2       74.67       71.06     45.50 o
  17   4   2        0.05        7.83     48.50 o
   1   5   2      180.97      198.97      9.21 o
   2   5   2      565.74      703.82     15.97 o
   3   5   2      639.68      705.38     13.64 o
   4   5   2     4663.09     4853.24     43.79 o
   5   5   2      110.72      100.19      8.52 o
   6   5   2     2056.30     2387.51     34.62 o
   7   5   2      110.56       66.21     10.09 o
   8   5   2        1.29        6.03      9.08 o
   9   5   2      191.89      201.69     19.44 o
  10   5   2       47.56       57.74     17.84 o
  11   5   2      496.87      470.70     43.23 o
  12   5   2       80.78       67.37     32.94 o
  13   5   2      572.47      417.06     58.37 o
  14   5   2        1.27       -3.14     32.74 o
  15   5   2      116.98       83.55     48.69 o
  16   5   2       98.68       84.20     50.69 o
  17   5   2       21.75      -17.15     69.29 o
   0   6   2     4266.19     4224.57     54.77 o
   1   6   2     1498.51     1829.95     23.57 o
   2   6   2     2882.26     2858.24     35.45 o
   3   6   2     1835.35     1796.85     29.15 o
   4   6   2     3456.12     3223.42     33.25 o
   5   6   2     2763.43     2808.21     32.54 o
   6   6   2     4402.75     4503.21     48.21 o
   7   6   2      186.39      165.84     13.66 o
   8   6   2     1733.20     1779.15     38.48 o
   9   6   2       82.42       59.86     19.88 o
  10   6   2        9.31       16.37     19.80 o
  11   6   2        5.35       30.43     22.26 o
  12   6   2      251.88      163.19     80.21 o
  13   6   2        1.97       57.48     43.54 o
  14   6   2        9.75      -15.31     37.13 o
  15   6   2        9.83      -36.91     36.91 o
  16   6   2        3.66       32.96     57.88 o
   1   7   2      324.75      302.11     13.02 o
   2   7   2     7571.46     8073.06     68.95 o
   3   7   2     1482.78     1452.11     22.76 o
   4   7   2     2641.06     2669.25     31.21 o
   5   7   2     1315.08     1402.27     23.43 o
   6   7   2      268.27      272.25     17.22 o
   7   7   2     2041.68     2048.41     53.32 o
   8   7   2     3294.94     3273.89     61.92 o
   9   7   2     1869.42     1878.30     77.15 o
  10   7   2     1505.02     1738.84    112.56 o
  11   7   2      789.85      897.92    115.76 o
  12   7   2      493.18      523.71    105.99 o
  13   7   2      521.58      492.17     78.01 o
  14   7   2      273.56      278.52     65.61 o
  15   7   2      611.07      479.65     83.86 o
  16   7   2      214.93      138.83     61.68 o
   0   8   2     8020.38     8009.81     87.72 o
   1   8   2     9365.91     9566.78     78.91 o
   2   8   2     4804.86     4794.06     48.76 o
   3   8   2      927.00      973.93     22.76 o
   4   8   2     6971.53     6580.12     64.89 o
   5   8   2      350.65      342.64     18.50 o
   6   8   2     1574.38     1744.54     46.08 o
   7   8   2      872.00      870.69     42.83 o
   8   8   2     1309.66     1370.45     63.70 o
   9   8   2       69.11        6.10     34.19 o
  10   8   2     1616.47     1591.23    201.52 o
  11   8   2      287.74      130.42     48.43 o
  12   8   2       45.04        1.54     39.35 o
  13   8   2      132.30      153.64     56.34 o
  14   8   2      504.34      420.49     93.37 o
  15   8   2        7.21       97.25     85.07 o
   1   9   2     1539.99     1663.40     43.22 o
   2   9   2     4751.77     4842.63     75.93 o
   3   9   2     3469.41     3577.35     65.75 o
   4   9   2     1038.93     1082.08     46.62 o
   5   9   2     1210.53     1238.36     47.19 o
   6   9   2      427.91      516.72     41.56 o
   7   9   2      787.89      964.64     61.24 o
   8   9   2     2907.05     3107.69    176.17 o
   9   9   2     1831.98     2359.62    130.06 o
  10   9   2      566.20      700.39     82.33 o
  11   9   2     2729.05     2943.55    166.77 o
  12   9   2     1379.22     1185.60    266.42 o
  13   9   2      786.34      760.76     98.33 o
  14   9   2      793.89      831.87    131.34 o
  15   9   2       81.20       32.24     46.37 o
   0  10   2     4067.69     3768.53    174.06 o
   1  10   2     4191.78     4072.81    109.04 o
   2  10   2     2272.22     2030.22     91.34 o
   3  10   2     1826.32     1866.53     89.00 o
   4  10   2     3013.63     3057.62     86.15 o
   5  10   2       76.66       49.64     25.43 o
   6  10   2      939.30      886.38     72.92 o
   7  10   2        3.89       38.66     29.72 o
   8  10   2     1259.04     1309.26    102.01 o
   9  10   2      111.08      108.59     67.70 o
  10  10   2       93.67      163.17    174.00 o
  11  10   2       31.56        4.45     40.65 o
  12  10   2      313.81      376.25     72.12 o
  13  10   2      117.36       89.27     49.52 o
  14  10   2       10.41       -9.71    113.17 o
   1  11   2       29.74        9.05     22.58 o
   2  11   2      757.55      895.86     62.02 o
   3  11   2       25.17       30.00     32.56 o
   4  11   2       62.91       35.98     28.05 o
   5  11   2      731.00      672.55     65.15 o
   6  11   2        5.60       27.27     42.35 o
   7  11   2     1166.70     1282.96     87.17 o
   8  11   2     1877.63     1826.05    122.98 o
   9  11   2      985.81      953.94     99.39 o
  10  11   2      541.29      633.09     89.10 o
  11  11   2      401.43      548.08    122.31 o
  12  11   2      163.49       97.67     87.66 o
  13  11   2      125.63      173.98     61.64 o
   0  12   2      163.86      207.54     54.33 o
   1  12   2        2.36       45.56     26.69 o
   2  12   2      690.73      817.37     88.64 o
   3  12   2       67.22       58.03     29.72 o
   4  12   2     1408.69     1273.91     87.21 o
   5  12   2      290.54      330.13     63.91 o
   6  12   2       69.46       10.05     30.10 o
   7  12   2      192.23      104.13     45.35 o
   8  12   2       44.37      -44.70     53.55 o
   9  12   2       42.36       20.67     39.75 o
  10  12   2        4.28       34.79     46.41 o
  11  12   2      127.29      120.04     74.25 o
  12  12   2        1.92        9.42     48.32 o
   1  13   2        0.69       12.57     28.93 o
   2  13   2      258.58      240.67     44.31 o
   3  13   2        8.86      -25.67     25.67 o
   4  13   2        5.29       -4.58     30.43 o
   5  13   2       23.99      -25.35     47.69 o
   6  13   2       21.30       -2.09     40.50 o
   7  13   2      133.85      153.98     56.56 o
   8  13   2       43.67      127.66     52.28 o
   9  13   2       14.16        9.64     40.93 o
  10  13   2       30.74       35.54     46.61 o
  11  13   2        3.67       36.87     46.53 o
   0  14   2       15.31       10.36     42.82 o
   1  14   2      304.76      428.86     57.50 o
   2  14   2       10.05      -10.14     28.97 o
   3  14   2      134.77      148.26     45.74 o
   4  14   2       35.80       12.80     35.20 o
   5  14   2       83.92      -21.57     39.31 o
   6  14   2      362.01      256.02    101.71 o
   7  14   2       85.26       87.00     47.34 o
   8  14   2      158.95      150.64     54.08 o
   9  14   2       10.08      100.99     52.94 o
   1  15   2       25.13      -11.28     42.15 o
   2  15   2      148.82      114.04     46.02 o
   3  15   2       15.56       27.88     36.84 o
   4  15   2      168.79      111.62     46.10 o
   5  15   2       67.03       60.54     40.15 o
   6  15   2      214.53      126.42     84.60 o
   7  15   2      242.94      254.42     68.89 o
   0  16   2      238.13      263.52    102.66 o
   1  16   2      295.12      276.38     60.87 o
   2  16   2      343.31      382.62     70.27 o
   3  16   2      391.64      310.25     64.09 o
   4  16   2      256.27      197.36     56.56 o
   1   1   3       73.64       78.44      5.56 o
   2   1   3     7940.82     7842.92     63.58 o
   3   1   3     1627.36     1649.50     23.90 o
   4   1   3     5844.72     5841.56     56.61 o
   5   1   3     7541.80     7896.08     73.32 o
   6   1   3     2676.92     2673.08     36.83 o
   7   1   3     2618.57     2789.64     48.71 o
   8   1   3        5.22       16.57      9.45 o
   9   1   3     1495.76     1663.45     42.43 o
  10   1   3      379.67      307.83     28.50 o
  11   1   3       11.01        2.68     20.20 o
  12   1   3      727.60      739.21     70.53 o
  13   1   3      387.77      344.52     46.41 o
  14   1   3      452.52      456.94     61.85 o
  15   1   3       81.60       70.98     65.72 o
  16   1   3      113.30       80.85     56.68 o
  17   1   3        0.40      -37.84     37.84 o
   0   2   3     1073.34     1113.73     20.04 o
   1   2   3     3858.89     3893.39     41.87 o
   2   2   3     4900.70     4720.05     40.55 o
   3   2   3      469.95      476.35     14.69 o
   4   2   3    11714.31    11399.54     84.56 o
   5   2   3    13054.75    13840.00    109.55 o
   6   2   3     5075.81     4732.56     61.28 o
   7   2   3     3754.67     3720.97     48.78 o
   8   2   3     3241.19     3217.22     56.58 o
   9   2   3      232.10      256.48     21.39 o
  10   2   3      446.66      515.78     46.08 o
  11   2   3       28.31       19.12     20.21 o
  12   2   3        1.77       20.63     25.93 o
  13   2   3      284.35      234.11     46.76 o
  14   2   3      106.92      141.44     44.34 o
  15   2   3      103.92      208.36     50.30 o
  16   2   3      319.30      232.27     68.41 o
  17   2   3       40.62       78.96     57.71 o
   1   3   3        1.17        1.43      4.20 o
   2   3   3     2208.05     2203.78     24.24 o
   3   3   3     1562.83     1574.25     23.72 o
   4   3   3    11282.18    11279.69     89.98 o
   5   3   3    16411.40    16518.38    118.45 o
   6   3   3     4189.58     3899.95     47.18 o
   7   3   3       59.31       57.32      9.22 o
   8   3   3     3167.03     3127.44     53.85 o
   9   3   3      369.04      368.24     24.68 o
  10   3   3     2888.78     2910.66     72.50 o
  11   3   3     1204.52     1212.17     91.33 o
  12   3   3     2329.44     2218.35    103.41 o
  13   3   3        5.32      -21.47     38.49 o
  14   3   3     2036.52     2356.72    120.65 o
  15   3   3      399.98      379.67     62.75 o
  16   3   3      809.07      707.59     97.05 o
  17   3   3      195.33      195.91     68.68 o
   0   4   3      203.57      285.69     10.71 o
   1   4   3     1714.49     1762.37     22.80 o
   2   4   3    11834.28    11364.64     74.90 o
   3   4   3     1570.00     1428.62     22.62 o
   4   4   3    36440.84    36891.84    218.04 o
   5   4   3      648.35      609.25     17.62 o
   6   4   3     8874.21     9230.06     78.90 o
   7   4   3     5339.29     5509.92     65.43 o
   8   4   3     1098.90     1098.50     33.84 o
   9   4   3       34.15       18.88     12.08 o
  10   4   3      524.62      473.59     36.63 o
  11   4   3       30.47       44.68     24.15 o
  12   4   3        6.11      -17.90     23.71 o
  13   4   3       33.17       33.84     30.85 o
  14   4   3      296.44      271.79     71.91 o
  15   4   3      170.55      175.21     48.60 o
  16   4   3      539.08      584.32     77.52 o
  17   4   3      230.33      159.56     55.46 o
   1   5   3      962.51      944.42     16.00 o
   2   5   3     2970.98     2847.52     31.40 o
   3   5   3       19.19       14.84      4.58 o
   4   5   3     8176.16     8062.77     72.13 o
   5   5   3     6490.37     6805.12     60.06 o
   6   5   3    11016.23    11327.77     89.38 o
   7   5   3     2011.25     1806.08     33.73 o
   8   5   3     4934.32     5151.57     72.39 o
   9   5   3      771.10      727.51     34.07 o
  10   5   3     1598.57     1680.05     60.95 o
  11   5   3      487.68      600.62     61.96 o
  12   5   3     2150.99     2565.38    110.35 o
  13   5   3      147.44      144.65     43.27 o
  14   5   3     1741.52     1882.73    110.96 o
  15   5   3      511.28      439.06     63.15 o
  16   5   3      559.80      425.80     81.61 o
   0   6   3    12015.85    11969.91    111.60 o
   1   6   3      195.44      171.56      8.76 o
   2   6   3     4957.82     4796.59     43.70 o
   3   6   3     2818.76     2876.63     36.74 o
   4   6   3     7909.55     7996.69     67.87 o
   5   6   3       70.19       36.98      7.59 o
   6   6   3     9377.28     9492.51     74.09 o
   7   6   3     1066.88     1085.80     27.26 o
   8   6   3      651.10      696.26     29.57 o
   9   6   3       46.30       14.55     15.65 o
  10   6   3      158.02      109.07     26.42 o
  11   6   3      213.60      235.78     57.89 o
  12   6   3      206.57      187.02     44.62 o
  13   6   3      250.31      213.14     47.76 o
  14   6   3       78.60       19.66     37.98 o
  15   6   3      208.27      131.39     59.99 o
  16   6   3      141.49      132.48     97.85 o
   1   7   3      901.58      939.77     17.75 o
   2   7   3     2141.06     2291.30     29.91 o
   3   7   3      127.65      126.29      9.91 o
   4   7   3     3372.27     3390.41     42.62 o
   5   7   3     2111.91     2185.65     33.69 o
   6   7   3     2434.73     2355.20     40.28 o
   7   7   3      899.68      901.90     31.39 o
   8   7   3     1274.92     1187.83     58.55 o
   9   7   3       44.23       78.00     21.35 o
  10   7   3      629.50      645.24     73.29 o
  11   7   3        2.26      -15.16     27.51 o
  12   7   3      679.09      796.37     91.75 o
  13   7   3      257.12      137.14     96.01 o
  14   7   3      322.41      328.10     76.52 o
  15   7   3      456.14      486.04     82.71 o
  16   7   3       63.53       82.06     54.47 o
   0   8   3      519.63      506.14     27.35 o
   1   8   3     1842.90     1961.78     30.79 o
   2   8   3      869.73      911.75     19.64 o
   3   8   3      742.84      798.18     22.41 o
   4   8   3     1350.16     1348.20     30.20 o
   5   8   3      382.53      398.21     20.22 o
   6   8   3      141.94      135.44     16.76 o
   7   8   3      544.70      574.86     34.17 o
   8   8   3       86.75       68.25     24.41 o
   9   8   3      111.85       48.12     34.42 o
  10   8   3        5.08      -17.88     39.18 o
  11   8   3       60.87       25.09     39.34 o
  12   8   3        3.23       30.10     39.65 o
  13   8   3      176.88       95.69     64.48 o
  14   8   3      111.08       63.24     46.39 o
  15   8   3       35.67       24.05     40.05 o
   1   9   3     1111.27     1123.27     38.08 o
   2   9   3       54.91       45.24     11.59 o
   3   9   3      359.02      347.55     22.26 o
   4   9   3       25.89       19.41     15.34 o
   5   9   3        8.11        8.15     15.37 o
   6   9   3       91.84       99.95     25.12 o
   7   9   3       51.52       50.47     23.84 o
   8   9   3       51.84       14.99     28.11 o
   9   9   3        7.82       40.88     36.57 o
  10   9   3        6.40      -30.92     30.92 o
  11   9   3        1.86      -33.92     36.16 o
  12   9   3        0.38       -9.21     37.10 o
  13   9   3        7.58       17.48     70.61 o
  14   9   3        1.51      -10.86     42.30 o
   0  10   3      578.77      502.11     70.97 o
   1  10   3       87.87       64.18     24.89 o
   2  10   3      895.14      830.52     43.48 o
   3  10   3     1281.32     1357.79     60.64 o
   4  10   3     1436.76     1361.87     67.66 o
   5  10   3      381.50      405.99     44.65 o
   6  10   3      438.49      419.02     50.96 o
   7  10   3       37.33       54.65     31.90 o
   8  10   3        1.16       49.08     31.40 o
   9  10   3       56.56       46.52     41.92 o
  10  10   3       96.88       57.62     67.23 o
  11  10   3      301.97      207.45    130.86 o
  12  10   3      117.07      138.89     53.12 o
  13  10   3      134.36       52.80     70.08 o
  14  10   3       35.81       53.94     50.95 o
   1  11   3       19.06        0.00     22.36 o
   2  11   3      354.75      383.07     45.48 o
   3  11   3        0.76       -6.00     24.29 o
   4  11   3      805.49      789.39     67.41 o
   5  11   3        1.79        0.53     25.44 o
   6  11   3     1495.81     1544.30     90.77 o
   7  11   3      540.27      558.15     63.34 o
   8  11   3      776.71      700.78     84.51 o
   9  11   3      347.20      439.16     74.42 o
  10  11   3      315.01      376.82     73.82 o
  11  11   3        8.21        5.85     38.69 o
  12  11   3      497.14      551.39    299.43 o
  13  11   3       23.92      -16.14     39.27 o
   0  12   3     3313.47     3308.16    223.43 o
   1  12   3      455.52      487.34     51.67 o
   2  12   3     2591.05     2633.37    215.13 o
   3  12   3     1035.34     1152.85    121.51 o
   4  12   3     1604.17     1631.00    160.03 o
   5  12   3      596.75      444.37     57.71 o
   6  12   3      957.73      872.05     77.41 o
   7  12   3      346.54      314.79     54.27 o
   8  12   3      254.39      201.82     70.87 o
   9  12   3      101.99      126.32     69.87 o
  10  12   3        8.76       27.84     43.02 o
  11  12   3        0.11      -16.06     39.30 o
  12  12   3        4.08       17.18     45.39 o
   1  13   3      264.58      299.14     45.31 o
   2  13   3       52.98      122.43     39.53 o
   3  13   3       43.60       58.03     33.54 o
   4  13   3      532.81      645.55     71.55 o
   5  13   3        8.90       -5.75     30.26 o
   6  13   3     1331.30     1309.03     94.80 o
   7  13   3      382.71      406.94     75.78 o
   8  13   3     1340.31     1310.43    116.62 o
   9  13   3      253.45      330.24     69.88 o
  10  13   3      617.44      616.03     94.45 o
   0  14   3      628.90      768.47     99.35 o
   1  14   3      513.32      616.16     95.27 o
   2  14   3     1239.97     1419.04    101.49 o
   3  14   3     1281.43      998.73    111.97 o
   4  14   3     1711.94     1680.18    110.29 o
   5  14   3      107.28       99.63     43.10 o
   6  14   3      584.42      682.42     80.85 o
   7  14   3        1.23      130.01     66.38 o
   8  14   3       20.29       83.01     47.48 o
   9  14   3       27.85       19.53     45.29 o
   1  15   3        8.25       35.88     46.36 o
   2  15   3        3.05       16.89     36.63 o
   3  15   3        0.35      -23.03     33.80 o
   4  15   3      229.48      154.45     84.40 o
   5  15   3      102.99       83.09     43.16 o
   6  15   3      313.36      187.67     61.23 o
   7  15   3      147.83      174.86     59.77 o
   0  16   3      353.53      348.33    113.54 o
   1  16   3      188.44      126.89     64.84 o
   2  16   3      192.31      218.78     67.82 o
   3  16   3      162.07      124.67     49.73 o
   4  16   3       27.02       34.38     48.39 o
   0   0   4    51636.16    49942.45    669.88 o
   1   0   4    33567.80    31680.98    261.67 o
   2   0   4     6043.77     5987.36     67.49 o
   3   0   4     1113.34     1002.14     26.05 o
   4   0   4     8086.88     8023.37     90.42 o
   5   0   4     8700.23     7962.10    134.55 o
   6   0   4        6.60        3.39      9.91 o
   7   0   4     4742.09     4505.13     75.62 o
   8   0   4     1042.40      921.39     47.21 o
   9   0   4     2507.42     2754.49     78.03 o
  10   0   4     1003.84      903.87     58.60 o
  11   0   4      386.13      324.98     57.90 o
  12   0   4      331.16      338.40     91.78 o
  13   0   4     1398.85     1576.87    159.38 o
  14   0   4      321.57      377.90     94.63 o
  15   0   4      903.37     1005.69    150.61 o
  16   0   4      131.99       31.90     64.00 o
  17   0   4      346.93      284.11    100.76 o
   1   1   4    10264.83     9912.01     68.37 o
   2   1   4    16347.87    15972.39     99.21 o
   3   1   4    16304.01    15585.39    105.78 o
   4   1   4       50.42       42.85      7.32 o
   5   1   4     9519.75     9142.42     80.22 o
   6   1   4       14.11       15.02      7.23 o
   7   1   4     6953.30     6297.39     65.12 o
   8   1   4      582.71      548.34     26.12 o
   9   1   4     8633.89     8759.72    114.99 o
  10   1   4      358.83      379.11     28.24 o
  11   1   4    10073.57    10315.39    210.17 o
  12   1   4     1016.97     1014.15     75.21 o
  13   1   4     2448.17     2632.09    114.04 o
  14   1   4      115.18      120.97     51.73 o
  15   1   4      830.87      900.52    253.27 o
  16   1   4        1.42      -38.17     41.32 o
  17   1   4      609.20      691.29    154.15 o
   0   2   4    30076.70    30748.45    269.47 o
   1   2   4     9694.14     9179.90     70.76 o
   2   2   4     2195.82     2233.56     26.70 o
   3   2   4     9937.22     9302.16     67.64 o
   4   2   4     5108.42     5051.69     50.22 o
   5   2   4      172.50      114.69      9.92 o
   6   2   4     1833.94     1890.76     30.35 o
   7   2   4     2004.54     1893.29     36.51 o
   8   2   4      506.76      577.27     25.66 o
   9   2   4     1065.62     1106.87     36.83 o
  10   2   4       23.14       38.85     15.23 o
  11   2   4      148.11      121.97     29.13 o
  12   2   4      108.14      145.69     37.98 o
  13   2   4      156.53       72.35     34.21 o
  14   2   4      146.20       95.37     38.57 o
  15   2   4      197.15      228.42     65.59 o
  16   2   4       57.10       56.79     64.85 o
  17   2   4      428.00      486.68     89.17 o
   1   3   4     1909.51     1940.48     22.30 o
   2   3   4     4228.56     4359.28     39.62 o
   3   3   4      766.52      867.63     17.82 o
   4   3   4      561.00      629.60     18.27 o
   5   3   4     1618.27     1496.59     24.82 o
   6   3   4      354.62      351.82     15.07 o
   7   3   4     8227.24     7850.37     80.27 o
   8   3   4     1233.05     1255.88     36.40 o
   9   3   4     7738.04     7521.64    100.36 o
  10   3   4      742.08      710.95     43.00 o
  11   3   4      939.42      980.01     64.44 o
  12   3   4      542.45      424.60     53.47 o
  13   3   4      251.01      368.29     55.19 o
  14   3   4       71.21       44.72     36.27 o
  15   3   4      384.50      396.48    162.71 o
  16   3   4        7.65       57.35     48.33 o
  17   3   4       44.21       53.56     49.13 o
   0   4   4      483.80      445.07     14.92 o
   1   4   4      851.39      793.54     14.00 o
   2   4   4       72.53       72.70      6.65 o
   3   4   4      126.41      121.25      8.64 o
   4   4   4     1078.00     1162.25     21.14 o
   5   4   4      436.99      450.44     15.40 o
   6   4   4     4289.68     4460.44     49.18 o
   7   4   4      261.29      288.38     16.19 o
   8   4   4        1.56        0.18      9.01 o
   9   4   4      934.66      937.00     34.52 o
  10   4   4       72.07       97.25     24.20 o
  11   4   4       32.64       31.83     27.76 o
  12   4   4        3.06        9.36     27.06 o
  13   4   4        9.45       14.13     29.50 o
  14   4   4        1.48      -15.15     28.10 o
  15   4   4       38.85      -30.40     30.40 o
  16   4   4       67.28       20.64     42.86 o
  17   4   4       10.77       27.29     47.79 o
   1   5   4        2.11       -2.73      3.99 o
   2   5   4     2142.25     2279.75     27.56 o
   3   5   4      107.37       93.69      7.00 o
   4   5   4      200.34      215.93     10.82 o
   5   5   4      215.42      207.26     11.28 o
   6   5   4      342.80      403.66     16.07 o
   7   5   4      114.23       86.30     11.17 o
   8   5   4       64.37       69.16     13.43 o
   9   5   4       37.62       30.12     14.16 o
  10   5   4       85.45       83.21     23.70 o
  11   5   4        7.14       36.89     29.12 o
  12   5   4      125.05      133.96     38.33 o
  13   5   4       82.61       54.21     44.14 o
  14   5   4        0.83      -21.38     32.41 o
  15   5   4      168.08      199.73     51.49 o
  16   5   4        0.99      -14.95     36.73 o
   0   6   4     2180.91     2452.40     37.33 o
   1   6   4     7731.12     7737.50     59.56 o
   2   6   4      401.98      421.42     13.20 o
   3   6   4     5430.48     5045.78     48.79 o
   4   6   4       19.24       13.38      5.02 o
   5   6   4     4217.65     4233.07     48.08 o
   6   6   4       23.27       14.81      8.15 o
   7   6   4     3303.33     3351.79     51.67 o
   8   6   4       91.81       89.39     15.97 o
   9   6   4     1398.93     1390.91     61.34 o
  10   6   4      414.06      322.15     37.03 o
  11   6   4       11.17       49.20     38.29 o
  12   6   4        8.21      -14.42     28.95 o
  13   6   4       32.28       20.54     34.03 o
  14   6   4       11.36      -18.02     33.30 o
  15   6   4        8.74       17.03     36.30 o
  16   6   4        7.06      -38.41     38.41 o
   1   7   4      561.47      552.92     14.79 o
   2   7   4      164.92      189.19      9.82 o
   3   7   4     1565.83     1612.35     28.82 o
   4   7   4       87.43      109.91     11.34 o
   5   7   4     1342.71     1354.56     30.31 o
   6   7   4      907.50      925.50     30.37 o
   7   7   4     3375.70     3330.13     65.37 o
   8   7   4       17.54        9.01     13.79 o
   9   7   4     5309.70     5589.74    114.84 o
  10   7   4       38.79       28.37     24.51 o
  11   7   4     2050.70     2218.14    124.22 o
  12   7   4        6.63      -21.31     30.71 o
  13   7   4      164.36      183.31    105.93 o
  14   7   4        0.62      -15.89     37.98 o
  15   7   4      181.17      266.21     63.12 o
   0   8   4      708.23      702.89     41.27 o
   1   8   4    16804.50    16815.02    123.83 o
   2   8   4      348.94      378.84     15.15 o
   3   8   4     9926.33     9940.81     85.21 o
   4   8   4      189.85      186.85     14.94 o
   5   8   4     4406.46     4458.93     60.12 o
   6   8   4      279.25      249.16     20.20 o
   7   8   4     3616.62     3652.16     75.67 o
   8   8   4      177.71      197.22     27.89 o
   9   8   4     1058.09      957.58     74.27 o
  10   8   4      465.00      355.40     61.89 o
  11   8   4       20.16       -4.15     31.47 o
  12   8   4        0.71       -3.15     39.19 o
  13   8   4       94.96       45.03     41.32 o
  14   8   4        0.21      -45.25     95.69 o
  15   8   4      411.14      384.31     76.12 o
   1   9   4      584.71      658.87     27.99 o
   2   9   4       78.50       57.16     12.93 o
   3   9   4     3428.23     3462.46     61.80 o
   4   9   4      357.14      369.98     32.05 o
   5   9   4     3972.87     4065.52    109.56 o
   6   9   4       79.91       76.64     25.71 o
   7   9   4     2948.22     3054.73    146.10 o
   8   9   4      673.36      609.76     61.98 o
   9   9   4     1953.12     1982.83    121.05 o
  10   9   4       10.37       -1.22     33.17 o
  11   9   4     1626.04     1763.55    258.60 o
  12   9   4        0.20       44.55     40.63 o
  13   9   4     1240.78     1246.52    203.37 o
  14   9   4        8.69       12.94     57.14 o
   0  10   4       65.19       55.38     46.95 o
   1  10   4    11165.04    11060.93    159.78 o
   2  10   4      293.42      219.13     33.53 o
   3  10   4     3353.65     3321.49     98.80 o
   4  10   4     1645.44     1648.39     73.16 o
   5  10   4     1495.89     1473.35     72.88 o
   6  10   4      188.83      166.26     37.74 o
   7  10   4     2003.95     1862.74     95.80 o
   8  10   4        2.10       -0.37     28.77 o
   9  10   4      571.42      551.94     76.01 o
  10  10   4      159.55      125.11     48.07 o
  11  10   4        9.28       69.45     42.77 o
  12  10   4       50.02       41.01     42.16 o
  13  10   4      225.73      272.80     69.31 o
   1  11   4      656.24      673.79     55.75 o
   2  11   4      258.97      304.87     46.74 o
   3  11   4      871.03      812.14     67.38 o
   4  11   4       30.95       54.67     35.09 o
   5  11   4      149.93       96.99     42.74 o
   6  11   4       96.10       50.95     30.83 o
   7  11   4      548.22      603.92     79.96 o
   8  11   4      461.12      369.74     55.80 o
   9  11   4     1187.95     1268.17    108.92 o
  10  11   4        2.80      -19.93     37.49 o
  11  11   4      785.49      756.73    136.35 o
  12  11   4        2.22      -29.93     40.58 o
  13  11   4       80.04       84.71     56.54 o
   0  12   4     1321.94     1231.01    104.17 o
   1  12   4      590.28      633.13     69.97 o
   2  12   4      202.33      135.52     39.02 o
   3  12   4      813.86      724.66     82.48 o
   4  12   4        3.54        7.64     32.74 o
   5  12   4      652.77      631.52     87.15 o
   6  12   4      118.09      100.01     41.50 o
   7  12   4       41.04       49.41     34.88 o
   8  12   4       19.18       55.03     33.86 o
   9  12   4       43.50       27.43     42.51 o
  10  12   4       20.81        3.55     44.78 o
  11  12   4        0.04      -32.99     38.75 o
   1  13   4      526.60      615.59     68.48 o
   2  13   4        1.47       -1.93     30.97 o
   3  13   4      821.50      717.04     74.43 o
   4  13   4        0.07      -33.65     33.65 o
   5  13   4       32.94       29.80     33.02 o
   6  13   4       10.61       22.58     32.38 o
   7  13   4      109.81      151.10     42.38 o
   8  13   4       83.69       42.62     46.63 o
   9  13   4       13.99       76.52     48.39 o
  10  13   4        7.93      -35.64     39.69 o
   0  14   4       54.92       28.31     60.41 o
   1  14   4      171.33      123.84     50.11 o
   2  14   4       24.23       14.90     39.42 o
   3  14   4       12.25        8.46     33.38 o
   4  14   4       97.88      104.16     49.25 o
   5  14   4      159.07      125.54     44.51 o
   6  14   4       16.95        6.54     35.78 o
   7  14   4      206.77      128.94     45.82 o
   8  14   4       97.32       26.84     45.05 o
   9  14   4        2.27       23.96     47.63 o
   1  15   4        1.76      -32.20     36.03 o
   2  15   4       72.45      -16.96    102.03 o
   3  15   4       40.16      118.96     51.99 o
   4  15   4       41.82      -17.47     38.67 o
   5  15   4      447.81      492.28     70.14 o
   6  15   4        0.02      -20.25     33.76 o
   0  16   4        9.24       15.84     71.19 o
   1  16   4      361.81      475.24     88.22 o
   2  16   4        3.55      -38.29     38.29 o
   3  16   4      574.35      417.23    154.89 o
   1   1   5     1187.22     1121.12     19.40 o
   2   1   5      150.40      149.35      9.23 o
   3   1   5       82.42       92.80      8.20 o
   4   1   5      913.56      793.01     19.86 o
   5   1   5       65.93       70.88      7.97 o
   6   1   5      522.62      510.78     17.86 o
   7   1   5     2788.31     2556.08     43.62 o
   8   1   5     2241.65     2181.13     48.09 o
   9   1   5       13.27       23.31     12.27 o
  10   1   5      737.45      730.45     51.45 o
  11   1   5        0.40      -17.63     32.02 o
  12   1   5      122.30      120.51     41.23 o
  13   1   5      408.48      349.31     63.25 o
  14   1   5      535.59      695.86    116.23 o
  15   1   5       11.52       34.90     41.26 o
  16   1   5      271.92      256.56     85.39 o
  17   1   5        6.77      -23.28     42.83 o
   0   2   5       62.82       49.64      8.52 o
   1   2   5      287.94      296.98     15.06 o
   2   2   5     6692.25     6045.51     49.32 o
   3   2   5     4020.87     3934.22     39.28 o
   4   2   5    19096.18    18446.75    124.20 o
   5   2   5     1850.10     1778.64     27.61 o
   6   2   5     6704.10     6808.17     62.78 o
   7   2   5      384.10      444.63     21.15 o
   8   2   5      478.77      499.06     25.31 o
   9   2   5     2962.13     3087.24     55.60 o
  10   2   5       21.32       11.32     18.13 o
  11   2   5       72.15       26.36     26.79 o
  12   2   5        3.34      -25.53     25.53 o
  13   2   5      518.60      655.98     81.77 o
  14   2   5      117.38      148.47     77.36 o
  15   2   5       97.83       54.93     66.49 o
  16   2   5      394.50      351.20    155.15 o
  17   2   5       32.39        3.16     46.19 o
   1   3   5       98.06       85.00      7.42 o
   2   3   5        6.03        3.31      4.80 o
   3   3   5     2408.34     2363.75     30.80 o
   4   3   5     2453.65     2265.91     33.04 o
   5   3   5       12.66        4.75      6.08 o
   6   3   5    13726.33    13517.69     99.38 o
   7   3   5     1092.18     1047.76     28.47 o
   8   3   5     7917.32     8137.54     89.28 o
   9   3   5     1624.59     1570.79     41.07 o
  10   3   5     2090.53     2147.04     78.73 o
  11   3   5      824.52      753.32     60.86 o
  12   3   5     3615.47     3647.51    161.64 o
  13   3   5      186.88      188.41     43.73 o
  14   3   5     2874.11     3283.89    158.33 o
  15   3   5        6.63      -38.92     51.65 o
  16   3   5      481.59      566.73     89.34 o
  17   3   5       32.97       25.80     51.19 o
   0   4   5    40498.54    39780.53    306.84 o
   1   4   5     4508.68     4736.74     39.73 o
   2   4   5    19656.25    19356.45    119.03 o
   3   4   5     1805.91     1820.51     27.04 o
   4   4   5     9886.94     9739.44     71.28 o
   5   4   5      424.09      391.64     14.80 o
   6   4   5     4386.78     4344.96     51.92 o
   7   4   5       39.78       31.91      9.47 o
   8   4   5      505.20      504.35     23.18 o
   9   4   5      815.38      858.69     33.56 o
  10   4   5      469.03      460.23     43.56 o
  11   4   5       77.15       63.74     25.72 o
  12   4   5        0.43       16.95     27.04 o
  13   4   5       10.17       23.83     30.64 o
  14   4   5      536.45      705.98     90.60 o
  15   4   5       35.91      -30.37     36.93 o
  16   4   5      836.13      699.45     98.54 o
   1   5   5      996.79      957.89     15.80 o
   2   5   5      120.81      105.97      6.92 o
   3   5   5      306.01      270.84     10.84 o
   4   5   5     5145.51     5300.84     47.82 o
   5   5   5      120.51      116.21     10.30 o
   6   5   5     7250.33     7270.71     65.89 o
   7   5   5     3618.79     3719.62     50.30 o
   8   5   5    10023.50     9922.09    101.20 o
   9   5   5     2194.91     2297.55     57.80 o
  10   5   5     6364.64     6511.11    162.74 o
  11   5   5       20.68       11.43     25.04 o
  12   5   5     2009.89     2314.20    121.56 o
  13   5   5       28.82       31.75     30.75 o
  14   5   5      789.18      875.11     83.04 o
  15   5   5        6.34       15.88     88.61 o
  16   5   5      451.42      472.73     86.66 o
   0   6   5     9142.67     8277.87     90.24 o
   1   6   5     3566.51     3474.47     32.84 o
   2   6   5    13922.73    13898.32     98.55 o
   3   6   5      805.84      818.35     22.18 o
   4   6   5     7479.86     7844.24     63.08 o
   5   6   5      142.67      146.26     11.23 o
   6   6   5      685.39      657.58     25.53 o
   7   6   5      672.04      679.49     27.06 o
   8   6   5      320.13      303.91     22.87 o
   9   6   5        2.31       -1.42     14.44 o
  10   6   5       10.20       15.03     25.29 o
  11   6   5        0.29        8.21     25.28 o
  12   6   5      176.19      187.47     44.47 o
  13   6   5      152.51      138.29     40.46 o
  14   6   5      127.75       89.89     64.16 o
  15   6   5       23.91       45.57     42.27 o
  16   6   5      233.73      178.86     87.19 o
   1   7   5     1028.24     1021.29     20.56 o
   2   7   5      424.77      479.39     15.02 o
   3   7   5       96.95       79.34      8.51 o
   4   7   5     2624.87     2674.75     37.39 o
   5   7   5       91.47       63.24     11.43 o
   6   7   5     6658.18     6792.00     88.17 o
   7   7   5      202.19      175.93     20.65 o
   8   7   5     2199.23     2364.70     64.21 o
   9   7   5       77.51       84.20     21.67 o
  10   7   5      173.20      138.58     36.52 o
  11   7   5       71.59      111.75     40.38 o
  12   7   5      319.93      203.09     46.58 o
  13   7   5      243.24      158.84     49.06 o
  14   7   5      415.76      456.27     66.22 o
  15   7   5        7.26      -30.10     45.42 o
   0   8   5        5.04       18.40     15.46 o
   1   8   5     1312.90     1331.36     38.03 o
   2   8   5       36.86        8.56      9.45 o
   3   8   5      625.11      636.00     25.02 o
   4   8   5      709.87      701.31     25.78 o
   5   8   5      159.84      195.12     16.70 o
   6   8   5      262.32      295.07     25.63 o
   7   8   5      148.57      163.40     21.32 o
   8   8   5        9.99       -1.19     15.17 o
   9   8   5        4.66      -19.12     20.39 o
  10   8   5        6.61      -23.16     23.16 o
  11   8   5       21.63       16.15     34.00 o
  12   8   5       50.57       50.43     39.72 o
  13   8   5       41.94       31.94     39.47 o
  14   8   5       66.94        2.04     81.48 o
  15   8   5       26.65       46.26     57.35 o
   1   9   5       33.19       22.13     11.72 o
   2   9   5      664.95      831.00     33.47 o
   3   9   5      106.70       99.69     17.82 o
   4   9   5      182.16      193.35     23.80 o
   5   9   5     1346.09     1451.10     60.65 o
   6   9   5      491.84      469.03     45.09 o
   7   9   5      214.52      169.49     33.06 o
   8   9   5      427.96      398.86     51.28 o
   9   9   5       97.11       95.05     35.95 o
  10   9   5        5.05      -15.09     29.37 o
  11   9   5      142.81       35.92     39.62 o
  12   9   5        0.37       21.59     41.19 o
  13   9   5        4.61      -35.88     37.81 o
  14   9   5       13.03        9.82     66.12 o
   0  10   5      911.28      896.68     65.83 o
   1  10   5      499.08      514.31     45.76 o
   2  10   5     2716.39     2528.44     85.62 o
   3  10   5       78.53       22.38     23.17 o
   4  10   5     3081.96     2986.38    102.64 o
   5  10   5       10.28       -4.42     23.13 o
   6  10   5      225.19      189.77     39.37 o
   7  10   5      435.53      418.44     54.12 o
   8  10   5       58.76       26.58     27.65 o
   9  10   5       93.67       46.87     33.84 o
  10  10   5       33.63       26.74     38.85 o
  11  10   5        0.05       -2.49     36.80 o
  12  10   5       70.82       29.90     42.22 o
  13  10   5       63.23       71.18     49.38 o
   1  11   5      418.49      410.17     52.16 o
   2  11   5       43.83       61.63     28.95 o
   3  11   5     1725.39     1691.71     89.68 o
   4  11   5     1072.83     1109.17     76.63 o
   5  11   5      407.30      571.81     80.14 o
   6  11   5     1694.81     1616.78    107.76 o
   7  11   5       21.31       39.01     31.04 o
   8  11   5      860.21      910.74    107.54 o
   9  11   5       24.56      116.97     48.83 o
  10  11   5      589.42      659.42     87.86 o
  11  11   5       78.37       88.21     49.80 o
  12  11   5      353.02      447.07     81.67 o
   0  12   5     4509.03     4473.64    238.91 o
   1  12   5      365.25      377.83     94.47 o
   2  12   5     3608.70     3506.95    149.98 o
   3  12   5        1.73       43.25     32.87 o
   4  12   5     1718.54     1825.32    107.06 o
   5  12   5      553.05      727.18     70.68 o
   6  12   5      865.89      824.87     74.31 o
   7  12   5      458.23      454.59     65.05 o
   8  12   5      336.30      316.42     54.18 o
   9  12   5        0.13       -2.91     39.61 o
  10  12   5        4.37       18.60     41.26 o
  11  12   5        1.50      -40.53     44.04 o
   1  13   5      288.67      258.37     58.24 o
   2  13   5       60.71       60.99     43.24 o
   3  13   5       47.12       32.26     38.27 o
   4  13   5      516.68      505.19    115.13 o
   5  13   5      436.27      448.67     63.16 o
   6  13   5      948.84     1153.98     90.19 o
   7  13   5      242.53      231.84     50.53 o
   8  13   5      890.00      913.51     86.35 o
   9  13   5        0.84       11.77     40.39 o
  10  13   5      621.13      518.12     87.85 o
   0  14   5      947.84     1085.75    151.46 o
   1  14   5       44.04       56.60     43.28 o
   2  14   5     1376.82     1521.94    121.29 o
   3  14   5       17.71       36.45     40.83 o
   4  14   5     1583.38     1571.14    124.69 o
   5  14   5      258.88      275.73     62.28 o
   6  14   5      493.99      422.52    120.14 o
   7  14   5       68.79       90.79     46.19 o
   8  14   5       26.56      -23.18     34.56 o
   1  15   5        4.12       26.58     40.26 o
   2  15   5        6.72       28.42     43.55 o
   3  15   5       15.71      -38.13     38.13 o
   4  15   5       24.97       -6.78     46.84 o
   5  15   5        5.16        1.93     48.37 o
   6  15   5      227.31      106.61     66.96 o
   0  16   5      445.62      443.07    126.95 o
   1  16   5       52.05       17.07     71.24 o
   2  16   5      149.40       93.17    101.23 o
   0   0   6     8685.18     8764.76    142.25 o
   1   0   6    30098.61    29012.04    240.04 o
   2   0   6     9636.91     9684.39    103.82 o
   3   0   6     7709.00     7332.58     88.32 o
   4   0   6     3721.46     3615.35     53.61 o
   5   0   6     3410.22     3257.62     53.08 o
   6   0   6     1222.94     1221.95     35.17 o
   7   0   6    11286.24    11566.65    149.55 o
   8   0   6     3235.53     3050.75     75.63 o
   9   0   6      585.14      526.85     42.02 o
  10   0   6      177.73      156.10     51.86 o
  11   0   6     1074.56     1065.05    113.22 o
  12   0   6      657.49      661.91    102.98 o
  13   0   6      170.82      371.14     87.35 o
  14   0   6     1156.52     1246.39    148.60 o
  15   0   6        7.95      -46.47     46.47 o
  16   0   6      197.35       27.57     58.83 o
  17   0   6      186.55      299.74    103.51 o
   1   1   6     1483.17     1370.60     23.28 o
   2   1   6    16013.29    15021.95    103.90 o
   3   1   6     1014.30     1013.96     20.99 o
   4   1   6     1735.25     1983.67     27.57 o
   5   1   6       51.16       42.93      7.23 o
   6   1   6     4911.43     4805.62     50.55 o
   7   1   6     4714.31     4765.34     62.80 o
   8   1   6     4729.39     4799.60     68.68 o
   9   1   6    10955.30    11029.04    117.68 o
  10   1   6     2580.62     2563.74     94.34 o
  11   1   6     5654.61     5098.69    167.12 o
  12   1   6      468.83      507.03     67.41 o
  13   1   6     2001.94     2197.82    319.55 o
  14   1   6     1788.09     2048.88    161.33 o
  15   1   6      722.36      716.29     91.17 o
  16   1   6      332.22      300.76     65.20 o
  17   1   6       63.94       52.31     61.79 o
   0   2   6       23.49       11.50     10.04 o
   1   2   6    16559.75    16070.12    111.67 o
   2   2   6     3758.32     3435.18     36.79 o
   3   2   6    10500.39    10403.91     83.70 o
   4   2   6      416.41      305.07     13.72 o
   5   2   6     2692.85     2608.97     33.87 o
   6   2   6      171.23      176.03     12.77 o
   7   2   6       78.34       69.14     11.21 o
   8   2   6      147.52      132.93     14.86 o
   9   2   6        2.25       12.13     12.03 o
  10   2   6      271.91      286.36     35.33 o
  11   2   6      421.09      453.70     61.74 o
  12   2   6      322.29      346.57     59.37 o
  13   2   6       65.49       55.76     41.18 o
  14   2   6      578.29      562.00     82.33 o
  15   2   6      744.41      678.81     91.81 o
  16   2   6        1.78      -36.00     36.00 o
  17   2   6      108.55       51.73     50.79 o
   1   3   6      980.06     1083.37     24.77 o
   2   3   6     1377.28     1311.28     22.97 o
   3   3   6     2471.62     2661.39     32.64 o
   4   3   6      212.02      245.71     12.64 o
   5   3   6     2925.27     2938.18     36.03 o
   6   3   6     3359.51     3040.55     41.73 o
   7   3   6      700.86      750.48     25.13 o
   8   3   6     3607.61     3597.63     56.45 o
   9   3   6      514.42      458.58     30.79 o
  10   3   6      902.47      901.12     84.04 o
  11   3   6     2173.39     2065.63    175.99 o
  12   3   6       15.11       11.19     33.47 o
  13   3   6      329.35      209.53     51.88 o
  14   3   6      125.03      165.30    108.10 o
  15   3   6        1.22       17.52     53.81 o
  16   3   6      298.64      313.55     69.31 o
   0   4   6     1170.27     1219.77     31.59 o
   1   4   6     4658.25     5064.79     42.03 o
   2   4   6        0.31        4.80      4.87 o
   3   4   6       45.61       54.64      7.67 o
   4   4   6      470.37      500.54     15.69 o
   5   4   6      249.53      309.26     13.87 o
   6   4   6      606.34      671.37     21.72 o
   7   4   6       24.58       20.29      9.20 o
   8   4   6      203.20      187.80     16.71 o
   9   4   6       26.86       18.26     16.59 o
  10   4   6       29.96        7.08     18.19 o
  11   4   6      165.37      209.38     39.68 o
  12   4   6       19.38       20.01     44.94 o
  13   4   6        9.28       20.40     33.21 o
  14   4   6        5.97       30.28     39.70 o
  15   4   6      188.23       57.67     44.71 o
  16   4   6        0.23      -13.05     40.90 o
   1   5   6      306.37      343.24     11.02 o
   2   5   6      985.90     1027.79     19.45 o
   3   5   6      754.72      725.40     16.56 o
   4   5   6      688.95      764.83     18.10 o
   5   5   6      208.64      250.75     14.68 o
   6   5   6       96.53       98.33     11.21 o
   7   5   6      205.94      217.69     15.53 o
   8   5   6      511.63      520.12     34.43 o
   9   5   6      273.31      275.30     32.51 o
  10   5   6      160.68      262.25     36.32 o
  11   5   6      766.97      741.95     63.25 o
  12   5   6       68.40      116.91     39.62 o
  13   5   6      636.27      563.87     78.20 o
  14   5   6       13.37      -15.36     35.99 o
  15   5   6       25.63       16.43     38.42 o
  16   5   6        0.41       24.18     43.44 o
   0   6   6     7917.74     8022.84     86.72 o
   1   6   6     9721.66    10111.48     69.70 o
   2   6   6     6340.71     6414.87     50.00 o
   3   6   6     1074.38      976.46     18.96 o
   4   6   6     1707.20     1542.21     24.79 o
   5   6   6      553.54      569.40     20.07 o
   6   6   6     1114.46     1100.46     31.52 o
   7   6   6     1419.10     1484.21     39.63 o
   8   6   6      581.70      629.23     31.76 o
   9   6   6      271.35      216.36     42.72 o
  10   6   6       17.65       45.87     24.06 o
  11   6   6      118.06      114.48     40.25 o
  12   6   6       15.94        5.66     29.45 o
  13   6   6      186.06      199.27     84.71 o
  14   6   6      125.98      204.57     86.92 o
  15   6   6       43.60       14.86     42.83 o
   1   7   6      814.65      868.67     16.48 o
   2   7   6     1461.83     1601.03     30.80 o
   3   7   6     1217.03     1288.30     30.05 o
   4   7   6      217.95      231.43     15.93 o
   5   7   6     1302.17     1272.61     35.10 o
   6   7   6     3558.61     3672.07     63.85 o
   7   7   6     3383.52     3464.04     64.14 o
   8   7   6     1488.65     1403.69     49.21 o
   9   7   6     2284.78     2487.66     90.27 o
  10   7   6      657.46      677.70     73.62 o
  11   7   6     1044.36      954.66     74.70 o
  12   7   6      133.98       89.59    114.07 o
  13   7   6      370.86      407.40     72.22 o
  14   7   6       83.42      110.19     46.69 o
  15   7   6      204.25      186.28     86.24 o
   0   8   6     9245.69     9132.21    162.73 o
   1   8   6    10385.69    10725.01    121.88 o
   2   8   6     6736.03     6797.45     97.40 o
   3   8   6     7563.63     8023.26    103.31 o
   4   8   6     1763.64     1685.74     45.43 o
   5   8   6     2765.16     2868.01     53.52 o
   6   8   6     1591.85     1690.50     48.09 o
   7   8   6      162.49      163.05     26.29 o
   8   8   6      279.66      322.88     37.09 o
   9   8   6        3.00        5.37     22.19 o
  10   8   6      155.57       50.64     38.47 o
  11   8   6       98.42      142.34     39.22 o
  12   8   6      153.76       89.03     53.02 o
  13   8   6      138.80       51.86     63.79 o
  14   8   6      144.80      123.68     64.11 o
   1   9   6      460.50      486.72     29.16 o
   2   9   6      555.54      588.91     32.40 o
   3   9   6     2038.81     1980.78     60.89 o
   4   9   6     1906.85     1841.37     60.82 o
   5   9   6     2273.69     2334.14     73.26 o
   6   9   6      940.19     1075.92     77.99 o
   7   9   6     1367.39     1608.95     82.96 o
   8   9   6        7.11       21.68     25.57 o
   9   9   6     1407.21     1668.53     93.50 o
  10   9   6     1201.74     1393.96    103.98 o
  11   9   6     1668.67     1840.33    130.70 o
  12   9   6      700.93      616.49    109.10 o
  13   9   6      338.19      408.11     94.21 o
  14   9   6       37.89        3.17     66.22 o
   0  10   6     5222.48     5052.26    351.97 o
   1  10   6     5279.80     5582.38    128.26 o
   2  10   6     1951.13     2027.34     87.64 o
   3  10   6     1713.49     1759.11     74.14 o
   4  10   6       48.67       46.43     26.66 o
   5  10   6      324.25      393.46     49.29 o
   6  10   6     1985.67     1891.88    105.05 o
   7  10   6      597.13      700.15    121.26 o
   8  10   6     1254.97     1134.87     80.68 o
   9  10   6      216.59      228.20     46.77 o
  10  10   6        0.40      -14.26     38.06 o
  11  10   6       20.86      -28.09     51.44 o
  12  10   6       43.65       36.86     59.78 o
  13  10   6       97.41      180.18     80.37 o
   1  11   6       35.15       11.24     28.84 o
   2  11   6       28.52      -17.72     26.89 o
   3  11   6      224.11      168.11     44.87 o
   4  11   6      224.60      274.77     52.32 o
   5  11   6      220.16      204.82     41.10 o
   6  11   6      388.85      429.05     55.04 o
   7  11   6      148.30      148.40     36.56 o
   8  11   6       13.76      -17.05     25.99 o
   9  11   6      385.72      392.08     73.35 o
  10  11   6      243.98      330.90     87.45 o
  11  11   6      455.91      498.73    105.09 o
  12  11   6       17.01      -51.65     51.65 o
   0  12   6        3.49      -21.33     41.82 o
   1  12   6        5.59       52.63     34.39 o
   2  12   6      138.74      134.10     43.24 o
   3  12   6      151.42      134.80     45.88 o
   4  12   6      393.39      415.50     65.87 o
   5  12   6      269.96      261.11     55.81 o
   6  12   6      590.73      431.36     66.88 o
   7  12   6      187.30      150.26     49.91 o
   8  12   6        3.51      -11.75     36.07 o
   9  12   6        7.85       52.37     43.12 o
  10  12   6       31.84       28.41     54.08 o
  11  12   6        4.82      -22.39     53.55 o
   1  13   6       39.66      -24.22     31.10 o
   2  13   6       70.24       40.62     41.74 o
   3  13   6      233.63      156.72     53.08 o
   4  13   6       29.64       44.02     38.95 o
   5  13   6       36.05       -9.12     35.46 o
   6  13   6       15.61       -9.46     34.47 o
   7  13   6       21.65        1.39     41.16 o
   8  13   6       19.50       51.08     45.32 o
   9  13   6        2.29       27.67     52.81 o
   0  14   6        1.66      -16.48     50.80 o
   1  14   6      237.33      131.48     48.56 o
   2  14   6       19.61       47.51     41.17 o
   3  14   6      159.34      144.24     53.07 o
   4  14   6      192.04      137.40    158.32 o
   5  14   6       48.14       43.36     40.12 o
   6  14   6       13.21      -12.10     36.05 o
   7  14   6       14.57      -19.06     43.99 o
   8  14   6        3.35       24.72     40.50 o
   1  15   6        1.24       -9.03     40.28 o
   2  15   6       15.47       54.60     45.34 o
   3  15   6       28.60       11.00     40.66 o
   4  15   6       12.51        9.29     42.20 o
   5  15   6      154.89       68.93     57.14 o
   1   1   7     1463.51     1539.65     26.32 o
   2   1   7       45.32       41.86      6.98 o
   3   1   7     3573.25     3532.75     35.68 o
   4   1   7     5675.07     6347.29     62.00 o
   5   1   7        9.13        4.89      5.99 o
   6   1   7       76.91       76.39     10.81 o
   7   1   7      240.14      242.01     16.95 o
   8   1   7     4323.70     4697.27     63.93 o
   9   1   7      806.33      676.70     59.53 o
  10   1   7      937.02     1024.28    109.68 o
  11   1   7      389.70      338.20    121.67 o
  12   1   7        9.41       13.12     30.66 o
  13   1   7      367.91      334.64     59.50 o
  14   1   7        9.95        3.54     45.63 o
  15   1   7       53.22       67.69     41.71 o
  16   1   7      424.61      409.78     86.50 o
   0   2   7       67.38       73.24     10.64 o
   1   2   7     5988.46     6078.03     54.23 o
   2   2   7      594.23      460.78     15.60 o
   3   2   7     9732.72     8577.75     69.13 o
   4   2   7     9811.62    10137.13     75.27 o
   5   2   7     4120.31     4018.64     46.62 o
   6   2   7     4314.62     4712.82     56.61 o
   7   2   7      118.41      135.69     14.06 o
   8   2   7        0.77       -7.89      9.19 o
   9   2   7        3.56       -5.48     15.13 o
  10   2   7        6.55       65.87     26.41 o
  11   2   7       29.39       27.16     29.90 o
  12   2   7       19.07       62.52     36.82 o
  13   2   7       13.90      -27.23     27.44 o
  14   2   7        0.52       -2.82     49.32 o
  15   2   7      113.18       35.95     40.88 o
  16   2   7       50.47      -13.09     42.01 o
   1   3   7       33.89       13.24      5.06 o
   2   3   7     1143.63     1285.39     22.59 o
   3   3   7     1751.18     1909.53     28.15 o
   4   3   7     1942.95     2025.16     30.15 o
   5   3   7      990.71     1004.66     23.10 o
   6   3   7     2657.93     2723.08     41.18 o
   7   3   7     6928.26     6963.42     79.81 o
   8   3   7      509.03      534.34     30.20 o
   9   3   7     3409.96     3459.03     86.35 o
  10   3   7      767.06      893.94     85.01 o
  11   3   7      907.72      975.33     79.55 o
  12   3   7     2239.58     2329.67    132.13 o
  13   3   7     2843.18     3032.17    142.52 o
  14   3   7     1348.41     1338.02    116.50 o
  15   3   7      805.74      784.85     94.51 o
  16   3   7       10.26       49.80     45.81 o
   0   4   7     5161.18     5436.22     62.65 o
   1   4   7    12466.34    12602.36     81.24 o
   2   4   7     7764.89     7616.51     56.41 o
   3   4   7    14304.20    13492.21     95.25 o
   4   4   7     6096.54     6104.50     60.49 o
   5   4   7     5463.75     5416.37     54.59 o
   6   4   7      924.59      870.66     24.52 o
   7   4   7       66.68       55.64     11.21 o
   8   4   7      477.88      473.27     24.64 o
   9   4   7      497.02      474.74     53.93 o
  10   4   7      264.17      290.74     41.34 o
  11   4   7       25.13       -0.82     25.92 o
  12   4   7      111.71      127.03     41.29 o
  13   4   7        2.89      -23.87     29.84 o
  14   4   7      590.48      538.66     81.24 o
  15   4   7       53.97       76.12     54.18 o
  16   4   7      340.64      320.62     72.93 o
   1   5   7        0.80        0.38      5.33 o
   2   5   7     8321.56     8782.02     66.09 o
   3   5   7      452.32      442.87     15.22 o
   4   5   7     6403.87     6435.06     63.29 o
   5   5   7      388.91      398.45     15.30 o
   6   5   7      890.98      907.08     23.71 o
   7   5   7     5080.42     5358.98     71.66 o
   8   5   7      682.62      716.97     32.51 o
   9   5   7     4716.89     4892.53    117.78 o
  10   5   7      536.79      582.14     54.16 o
  11   5   7     3097.58     3338.96    135.69 o
  12   5   7      542.47      472.73     91.20 o
  13   5   7     1635.02     1630.53    113.57 o
  14   5   7      425.43      334.55     66.30 o
  15   5   7      317.43      352.04     89.93 o
  16   5   7      115.42       82.43     54.28 o
   0   6   7     1967.86     2066.26     37.18 o
   1   6   7     7276.26     6887.72     58.66 o
   2   6   7     2698.67     2699.41     32.16 o
   3   6   7     3336.73     3478.41     38.80 o
   4   6   7     6034.28     6160.45     64.77 o
   5   6   7     3758.91     3866.15     51.28 o
   6   6   7     2954.47     2951.96     50.22 o
   7   6   7       16.87       24.08     13.17 o
   8   6   7       27.30       19.50     16.18 o
   9   6   7      219.38      178.73     35.41 o
  10   6   7      827.66      785.36     93.80 o
  11   6   7       43.18       59.75     32.72 o
  12   6   7      198.56      241.83     59.99 o
  13   6   7        4.60      -17.67     33.72 o
  14   6   7       64.43       11.17     40.98 o
  15   6   7      194.45      111.64     51.61 o
   1   7   7      769.94      782.46     22.58 o
   2   7   7       25.66       26.53      9.16 o
   3   7   7      155.54      141.58     14.86 o
   4   7   7     1442.44     1420.53     37.55 o
   5   7   7     1262.77     1168.99     33.54 o
   6   7   7     1779.68     1885.11     46.66 o
   7   7   7      691.29      769.32     45.04 o
   8   7   7      473.46      546.40     45.05 o
   9   7   7      650.65      730.52     58.85 o
  10   7   7        4.98      -22.73     26.17 o
  11   7   7     1418.10     1451.26    186.10 o
  12   7   7       13.79      -22.56     30.86 o
  13   7   7      486.79      377.58     67.44 o
  14   7   7       54.90       15.89     40.78 o
  15   7   7       40.26       12.35     44.72 o
   0   8   7      137.87      128.21     23.48 o
   1   8   7      298.03      323.57     25.19 o
   2   8   7       89.21       71.10     16.92 o
   3   8   7       93.85      117.79     19.91 o
   4   8   7      220.45      281.05     26.10 o
   5   8   7      114.07      109.39     20.69 o
   6   8   7      246.65      214.16     24.96 o
   7   8   7        0.34      -16.91     16.91 o
   8   8   7       28.12       16.63     23.87 o
   9   8   7       30.00       47.09     26.66 o
  10   8   7        1.12       10.61     25.55 o
  11   8   7       74.07       27.09     35.67 o
  12   8   7        0.41      -33.28     57.19 o
  13   8   7        2.82      -21.98     36.51 o
  14   8   7        0.18       14.36     57.03 o
   1   9   7       18.68        4.11     15.76 o
   2   9   7      171.22      218.64     28.19 o
   3   9   7       69.07       83.34     20.80 o
   4   9   7        3.91      -17.43     18.78 o
   5   9   7       19.48      -15.62     15.62 o
   6   9   7      463.69      467.79     54.60 o
   7   9   7        0.76       17.88     24.92 o
   8   9   7      275.48      214.30     39.58 o
   9   9   7        6.85        9.14     25.35 o
  10   9   7       15.77        8.82     33.40 o
  11   9   7       49.13       79.64     58.20 o
  12   9   7       27.14      -10.46     50.49 o
  13   9   7       26.92       79.21     65.80 o
   0  10   7      683.83      736.34     73.04 o
   1  10   7      848.03      794.52     79.38 o
   2  10   7      973.86      902.00    157.06 o
   3  10   7      520.98      560.74     63.34 o
   4  10   7      373.22      350.83     52.25 o
   5  10   7      440.16      454.55     58.99 o
   6  10   7        7.53       26.34     26.66 o
   7  10   7      457.68      437.31     60.73 o
   8  10   7      303.93      291.58     52.78 o
   9  10   7      173.32       97.91     42.66 o
  10  10   7      266.82      191.48     65.38 o
  11  10   7       13.31       33.38     47.95 o
  12  10   7        1.34       41.61     60.20 o
  13  10   7       17.17       46.58     62.21 o
   1  11   7       39.79       24.48     31.91 o
   2  11   7       32.57       66.43     35.40 o
   3  11   7       69.28      113.68     55.61 o
   4  11   7      178.73      207.06     47.43 o
   5  11   7     1000.14     1012.47     84.37 o
   6  11   7      560.91      546.33     67.91 o
   7  11   7      360.79      288.38     56.49 o
   8  11   7      577.95      582.99     75.04 o
   9  11   7      182.25      207.93     55.74 o
  10  11   7      258.29      299.21     81.11 o
  11  11   7      401.88      430.71     95.27 o
  12  11   7       99.23       80.59     64.85 o
   0  12   7     1346.79     1363.73    142.69 o
   1  12   7     1276.00     1360.70     98.64 o
   2  12   7      816.25      814.63    113.80 o
   3  12   7     1497.35     1490.45    105.35 o
   4  12   7      215.44      280.83     63.00 o
   5  12   7     1751.19     1669.05    133.82 o
   6  12   7        8.76       29.44     37.43 o
   7  12   7      563.75      652.29     81.52 o
   8  12   7       21.43       25.16     37.44 o
   9  12   7       30.31       21.65     43.16 o
  10  12   7        0.08       16.58     56.61 o
   1  13   7        4.53       23.80     38.15 o
   2  13   7       13.42      -16.44     31.62 o
   3  13   7      388.35      356.12     66.53 o
   4  13   7       52.89       52.61     39.56 o
   5  13   7      929.37      945.11     94.65 o
   6  13   7      372.52      281.77     62.36 o
   7  13   7      341.93      281.94     94.69 o
   8  13   7      266.74      269.64    145.49 o
   9  13   7      353.39      267.72     65.72 o
   0  14   7       29.54      -45.31     45.31 o
   1  14   7     1246.52     1348.94    112.38 o
   2  14   7       76.46       57.27     82.54 o
   3  14   7      543.55      604.60     84.32 o
   4  14   7      180.33      201.69     73.67 o
   5  14   7      657.84      360.62     72.90 o
   6  14   7      126.34       47.27     40.85 o
   7  14   7      241.97      143.81     57.03 o
   1  15   7        0.11       13.07     42.96 o
   2  15   7       18.62      -15.36     37.87 o
   3  15   7      132.62       51.28     44.81 o
   4  15   7       13.53       49.53     55.82 o
   0   0   8    40810.09    42581.82    452.37 o
   1   0   8     6385.36     6203.40     77.50 o
   2   0   8    27369.04    26137.64    204.51 o
   3   0   8     1330.51     1196.48     32.22 o
   4   0   8     4445.46     3982.36     56.20 o
   5   0   8      180.65      258.50     21.21 o
   6   0   8     3314.01     3273.33     74.01 o
   7   0   8      932.67     1010.20     62.23 o
   8   0   8     2184.56     2033.28     75.13 o
   9   0   8      243.49      421.08     97.84 o
  10   0   8      597.62      577.09     85.76 o
  11   0   8        5.87      -12.04     36.86 o
  12   0   8      773.49      694.86    106.04 o
  13   0   8      103.89      110.79     69.92 o
  14   0   8      341.03      300.06     85.02 o
  15   0   8       40.82       54.08     59.15 o
  16   0   8       98.22       27.14     59.67 o
   1   1   8      850.06     1044.53     25.91 o
   2   1   8    19063.16    18404.90    109.73 o
   3   1   8     2589.96     2849.89     34.16 o
   4   1   8     1129.58     1277.51     25.72 o
   5   1   8       57.26       51.00      9.60 o
   6   1   8     3029.60     3021.00     47.66 o
   7   1   8      462.42      381.77     20.92 o
   8   1   8     4216.21     4067.63     75.56 o
   9   1   8     1043.48     1100.83     57.03 o
  10   1   8     3705.84     3582.89    176.17 o
  11   1   8      497.05      452.88     58.08 o
  12   1   8     1459.61     1394.49     95.35 o
  13   1   8      124.18      176.41     71.98 o
  14   1   8     1318.20     1300.14    320.60 o
  15   1   8        9.97      -34.30     45.63 o
  16   1   8      438.29      488.04    179.07 o
   0   2   8      186.23      297.64     19.95 o
   1   2   8     5214.23     5630.05     48.80 o
   2   2   8    13752.83    12611.89     85.05 o
   3   2   8     2889.84     3183.96     36.82 o
   4   2   8    17115.73    16841.45    169.35 o
   5   2   8        2.30        6.81      7.41 o
   6   2   8     3263.79     3402.45     47.96 o
   7   2   8       44.94       68.87     12.28 o
   8   2   8      513.41      529.77     32.58 o
   9   2   8      779.16      914.55     52.57 o
  10   2   8       89.52      151.44     41.55 o
  11   2   8      808.58      887.05    123.94 o
  12   2   8       19.01       35.68     32.38 o
  13   2   8      112.62      138.07     67.12 o
  14   2   8      175.40       71.28     42.34 o
  15   2   8      202.06      143.07     52.42 o
  16   2   8       74.67       50.66     44.04 o
   1   3   8     1298.49     1522.89     24.18 o
   2   3   8      353.01      341.30     12.85 o
   3   3   8     1193.95     1440.58     38.02 o
   4   3   8      640.91      560.11     21.78 o
   5   3   8        1.75        0.63      5.70 o
   6   3   8     1037.16      980.19     23.81 o
   7   3   8       59.26       39.42     10.75 o
   8   3   8      840.41      880.23     42.04 o
   9   3   8       76.68       55.96     22.00 o
  10   3   8      626.58      636.00     56.72 o
  11   3   8       32.37       63.66     32.83 o
  12   3   8      157.85      174.54     44.07 o
  13   3   8      117.81       87.80     40.90 o
  14   3   8      935.28     1071.31     99.71 o
  15   3   8       39.19      -11.44     35.64 o
  16   3   8      156.80      131.74     53.33 o
   0   4   8      489.81      507.42     20.90 o
   1   4   8     3404.72     3689.43     39.31 o
   2   4   8        4.11       11.32      5.78 o
   3   4   8      189.54      193.83     13.08 o
   4   4   8      211.25      265.19     16.33 o
   5   4   8       16.32        3.60      9.00 o
   6   4   8     1684.20     1748.45     31.12 o
   7   4   8      606.89      625.16     27.70 o
   8   4   8      906.62      915.87     41.78 o
   9   4   8      128.73      127.12     37.29 o
  10   4   8       63.55      103.70     57.11 o
  11   4   8      113.70      125.60     39.61 o
  12   4   8       69.92       75.31     37.74 o
  13   4   8      125.07      143.44     49.03 o
  14   4   8      164.12      126.26     51.54 o
  15   4   8       30.93       18.98     41.44 o
  16   4   8       14.33      -10.88     37.02 o
   1   5   8      386.93      402.34     14.57 o
   2   5   8      270.69      367.12     14.84 o
   3   5   8      358.87      395.50     17.85 o
   4   5   8       26.67       18.77      7.33 o
   5   5   8       38.19       54.97      8.15 o
   6   5   8      914.92      937.86     27.02 o
   7   5   8        0.80       10.37     12.91 o
   8   5   8      363.11      334.78     31.25 o
   9   5   8       46.92       71.90     22.78 o
  10   5   8       12.16       13.28     21.68 o
  11   5   8      206.36      221.04     86.87 o
  12   5   8      112.16      122.55     41.98 o
  13   5   8      365.62      341.36    111.58 o
  14   5   8       68.11       69.87     45.20 o
  15   5   8        9.18      -11.44     39.62 o
   0   6   8     2636.18     2662.26     47.07 o
   1   6   8       37.72        5.53      6.64 o
   2   6   8     2530.07     2436.77     40.34 o
   3   6   8      108.95      124.95     12.81 o
   4   6   8     1526.73     1391.23     27.77 o
   5   6   8      460.80      519.48     24.55 o
   6   6   8      711.23      835.00     40.20 o
   7   6   8       70.67       63.10     17.55 o
   8   6   8      103.20       86.36     23.14 o
   9   6   8      489.35      444.83     58.41 o
  10   6   8        0.85       -2.76     26.14 o
  11   6   8       99.27       58.36     32.38 o
  12   6   8        1.50      -19.81     43.62 o
  13   6   8      344.05      357.07     65.44 o
  14   6   8        4.46       13.09     50.96 o
  15   6   8       35.94       17.80     46.80 o
   1   7   8      327.13      320.81     22.02 o
   2   7   8      532.13      525.60     25.21 o
   3   7   8     1772.02     1728.24     37.86 o
   4   7   8      619.02      652.98     30.39 o
   5   7   8      338.02      323.55     23.03 o
   6   7   8      447.24      598.03     40.77 o
   7   7   8       46.90       47.61     21.31 o
   8   7   8      805.07      755.08     49.36 o
   9   7   8      439.05      389.62     45.65 o
  10   7   8     3247.49     3036.05    111.85 o
  11   7   8       77.40       36.61     36.75 o
  12   7   8     1983.40     1898.67    238.80 o
  13   7   8        6.55       -2.03     44.41 o
  14   7   8      460.43      451.09     77.70 o
   0   8   8     8641.72     8774.32    195.41 o
   1   8   8       27.73       18.84     13.71 o
   2   8   8     4440.51     4587.57     85.90 o
   3   8   8       69.71       71.50     22.59 o
   4   8   8      718.83      732.52     40.18 o
   5   8   8       97.32       85.61     21.12 o
   6   8   8     3034.69     3052.45     89.39 o
   7   8   8        1.17       18.23     22.13 o
   8   8   8     2090.56     2141.85     91.29 o
   9   8   8      454.59      499.10     60.95 o
  10   8   8        2.25       17.61     26.01 o
  11   8   8      119.76      110.10     47.79 o
  12   8   8       68.99       38.03     47.00 o
  13   8   8        2.23       24.35     39.34 o
  14   8   8       46.83       20.91     40.90 o
   1   9   8        7.44       11.50     17.19 o
   2   9   8       42.23       15.39     16.42 o
   3   9   8        8.45        6.08     16.71 o
   4   9   8      844.86      802.54     71.58 o
   5   9   8      300.38      374.05     44.34 o
   6   9   8     1517.90     1803.40     82.78 o
   7   9   8      895.07      794.87     67.56 o
   8   9   8     1312.70     1404.48     86.35 o
   9   9   8      132.45       95.87     33.93 o
  10   9   8     2675.10     2822.21    135.58 o
  11   9   8       14.87        1.77     36.39 o
  12   9   8     1315.77     1374.51    130.86 o
  13   9   8       37.97       -9.08     51.86 o
   0  10   8     2957.47     3074.63    172.58 o
   1  10   8      827.70      770.37     67.47 o
   2  10   8     2475.54     2509.93    179.34 o
   3  10   8       40.71       16.51     31.37 o
   4  10   8     1698.26     1562.59    148.23 o
   5  10   8      391.04      318.46     85.87 o
   6  10   8     1940.15     1991.27    323.98 o
   7  10   8       16.03        4.49     26.81 o
   8  10   8       59.41       80.22     38.20 o
   9  10   8        1.90       11.76     36.99 o
  10  10   8       12.67      -31.11     40.08 o
  11  10   8        0.71        0.84     50.91 o
  12  10   8        5.59       -7.39     53.55 o
   1  11   8        9.39        2.58     35.01 o
   2  11   8      245.35      234.88     47.45 o
   3  11   8        3.31      -24.44     24.44 o
   4  11   8     1167.86      980.83     82.56 o
   5  11   8        6.45      -15.45     29.41 o
   6  11   8     1159.41     1051.56     85.18 o
   7  11   8       31.73        2.73     33.78 o
   8  11   8      172.00      179.77     53.73 o
   9  11   8      139.98      168.14     76.41 o
  10  11   8      590.71      502.28     76.58 o
  11  11   8      152.49      179.55     73.51 o
   0  12   8      954.41      856.14    117.66 o
   1  12   8       40.32       53.19     36.74 o
   2  12   8      291.94      367.99    116.55 o
   3  12   8        0.18       -2.87     28.63 o
   4  12   8        5.75       10.57     34.98 o
   5  12   8        5.60       49.73     39.40 o
   6  12   8      267.68      175.81     72.61 o
   7  12   8       32.92       21.84     40.49 o
   8  12   8       29.46       34.92     80.48 o
   9  12   8        2.10      -20.86     38.81 o
  10  12   8       47.77       57.24     60.94 o
   1  13   8       58.72        3.85     32.05 o
   2  13   8       85.64       46.19     40.29 o
   3  13   8      125.94      112.20     45.30 o
   4  13   8      251.33      221.50     52.68 o
   5  13   8        0.01       15.31     35.25 o
   6  13   8      127.47      110.42     44.81 o
   7  13   8        1.42      -31.40     31.40 o
   8  13   8       14.66       40.38     41.75 o
   0  14   8      684.27      628.95    115.97 o
   1  14   8       42.02       73.60     43.71 o
   2  14   8      138.86       70.16     44.28 o
   3  14   8       27.30       57.15     39.84 o
   4  14   8        5.03       12.97     57.30 o
   5  14   8       30.14       33.29     91.68 o
   6  14   8       16.78       30.90     46.58 o
   1  15   8        0.31      -33.89     33.89 o
   2  15   8       15.35       59.85     45.14 o
   3  15   8       10.19       37.13     42.69 o
   1   1   9       43.21       40.57      7.23 o
   2   1   9     1060.42     1148.35     23.29 o
   3   1   9      125.60      113.07     11.09 o
   4   1   9       19.30       26.75      8.72 o
   5   1   9      336.40      383.36     19.73 o
   6   1   9        4.14       12.09      9.34 o
   7   1   9     1158.87     1131.70     35.94 o
   8   1   9       30.50       -9.65     20.83 o
   9   1   9     1409.89     1436.84    130.50 o
  10   1   9       88.55      115.25     34.75 o
  11   1   9      154.82       58.48     79.79 o
  12   1   9      406.87      423.56     60.88 o
  13   1   9       12.47       19.10     35.24 o
  14   1   9        0.76        4.14     45.15 o
  15   1   9       58.73       15.91     37.93 o
  16   1   9       29.88      -17.01     38.16 o
   0   2   9     4095.33     4192.41     61.45 o
   1   2   9     9583.19     9891.32     80.55 o
   2   2   9      564.34      570.94     18.54 o
   3   2   9    11469.88    10422.35     84.96 o
   4   2   9       37.28       30.66      8.46 o
   5   2   9      433.68      421.26     24.47 o
   6   2   9       30.27       29.20      9.91 o
   7   2   9      194.84      131.03     18.43 o
   8   2   9       71.54       94.67     21.31 o
   9   2   9      699.72      651.75     45.98 o
  10   2   9        3.01        9.98     23.39 o
  11   2   9        0.20        4.10     26.82 o
  12   2   9        1.87      -13.79     26.53 o
  13   2   9        5.86      -13.00     29.19 o
  14   2   9       38.98       -4.76     50.01 o
  15   2   9       10.25        7.69     37.25 o
  16   2   9        7.98        3.41     41.42 o
   1   3   9       51.30       79.04      9.32 o
   2   3   9       43.31       49.72      8.19 o
   3   3   9      139.60      137.14     11.85 o
   4   3   9       36.69       34.06     10.48 o
   5   3   9     2606.03     2609.20     36.28 o
   6   3   9       45.03       39.88      9.47 o
   7   3   9     8142.85     8143.39    105.36 o
   8   3   9      105.60       89.87     24.31 o
   9   3   9     2732.40     2655.01    115.54 o
  10   3   9      507.39      639.01    159.85 o
  11   3   9     1108.71     1221.99     84.67 o
  12   3   9      319.33      396.03     79.79 o
  13   3   9      822.77      869.83     87.09 o
  14   3   9        1.03       -3.82     38.39 o
  15   3   9      346.05      421.72    152.46 o
   0   4   9     1423.40     1374.06     37.77 o
   1   4   9     8133.73     7922.16     71.09 o
   2   4   9     1179.82     1259.80     26.56 o
   3   4   9    12672.33    12286.42    104.97 o
   4   4   9      333.08      324.77     18.98 o
   5   4   9     7778.75     7683.54     87.14 o
   6   4   9      129.17      118.41     11.13 o
   7   4   9      146.39      153.64     16.38 o
   8   4   9       20.57        6.78     16.48 o
   9   4   9      371.95      380.05     82.58 o
  10   4   9      264.77      268.96     40.07 o
  11   4   9      278.48      256.09     81.33 o
  12   4   9        6.09        1.03     28.54 o
  13   4   9        1.05        7.98     56.08 o
  14   4   9       72.04       90.09     48.95 o
  15   4   9      392.06      299.42     99.86 o
   1   5   9       80.89       93.27      9.64 o
   2   5   9      347.84      321.06     13.22 o
   3   5   9     1217.92     1138.48     26.36 o
   4   5   9       26.84       24.77     10.86 o
   5   5   9     1767.44     1782.28     44.92 o
   6   5   9      179.34      197.30     15.70 o
   7   5   9     2452.83     2418.45     57.29 o
   8   5   9      151.09      140.80     24.84 o
   9   5   9     2494.89     2409.36    175.28 o
  10   5   9      151.26      155.38     42.42 o
  11   5   9     2350.14     2425.91    115.03 o
  12   5   9      112.11       64.42     35.88 o
  13   5   9     2190.25     2162.57    125.60 o
  14   5   9       88.65       86.06     85.29 o
  15   5   9      444.20      383.16    108.84 o
   0   6   9      189.63      231.00     20.01 o
   1   6   9     8566.72     8523.39     76.03 o
   2   6   9      871.42      850.73     23.10 o
   3   6   9     2684.56     2737.95     39.08 o
   4   6   9       98.56       92.28     10.86 o
   5   6   9     1421.84     1476.02     33.60 o
   6   6   9      170.89      187.70     16.44 o
   7   6   9     2019.46     1944.19     66.17 o
   8   6   9        1.17       -5.51     18.03 o
   9   6   9     1143.82     1017.64     61.61 o
  10   6   9       53.31       48.35     30.66 o
  11   6   9       24.50       17.95     39.29 o
  12   6   9      107.74       82.45     41.86 o
  13   6   9       29.45       16.89     37.43 o
  14   6   9        0.17       45.59     43.25 o
   1   7   9       25.73       21.86     13.51 o
   2   7   9      539.98      516.00     47.54 o
   3   7   9        2.65        8.76     12.78 o
   4   7   9        6.93        4.09     14.74 o
   5   7   9       25.61       33.35     16.12 o
   6   7   9      542.00      452.78     32.77 o
   7   7   9     1453.83     1494.49     67.19 o
   8   7   9        0.79       -3.35     24.76 o
   9   7   9     2234.71     2243.75     90.78 o
  10   7   9      431.89      352.59     48.60 o
  11   7   9      588.18      622.68     70.82 o
  12   7   9       48.26       17.63     34.33 o
  13   7   9      330.71      269.17     59.95 o
  14   7   9        1.35        8.00     40.69 o
   0   8   9       56.89       70.35     39.03 o
   1   8   9      761.70      784.93     44.92 o
   2   8   9        0.27        3.12     16.34 o
   3   8   9      744.65      791.18     44.26 o
   4   8   9      114.88       86.69     29.56 o
   5   8   9     1276.74     1325.85    126.20 o
   6   8   9        2.65        3.40     19.40 o
   7   8   9       92.75       60.92     25.58 o
   8   8   9       67.99       63.87     26.59 o
   9   8   9      285.47      401.12     53.92 o
  10   8   9        4.92       52.39     32.63 o
  11   8   9       52.00       53.94     87.56 o
  12   8   9        1.72      -38.71     38.71 o
  13   8   9      120.69       71.76     47.08 o
   1   9   9      444.48      343.13     37.65 o
   2   9   9      227.89      238.92     33.31 o
   3   9   9      290.95      272.64     35.69 o
   4   9   9      113.12       84.73     28.65 o
   5   9   9       49.06       19.42     22.06 o
   6   9   9      185.19      165.21     32.74 o
   7   9   9       74.37       66.34     37.82 o
   8   9   9        3.92       15.71     25.81 o
   9   9   9        3.43       25.27     25.83 o
  10   9   9       70.53       59.52     34.92 o
  11   9   9        3.18      -32.91     32.91 o
  12   9   9        0.62       33.01     42.10 o
  13   9   9       28.50       -6.13     52.60 o
   0  10   9      843.10      913.27     99.49 o
   1  10   9       60.57       41.93     28.74 o
   2  10   9       93.87       63.25     45.79 o
   3  10   9      343.64      302.46     48.33 o
   4  10   9      142.08      104.44     35.48 o
   5  10   9     1233.67     1301.69     85.46 o
   6  10   9        0.20       11.03     26.81 o
   7  10   9      300.95      371.77     56.66 o
   8  10   9      170.38       65.09     34.71 o
   9  10   9       14.55       35.57     39.26 o
  10  10   9        0.56        7.62     40.17 o
  11  10   9       35.88       80.27     56.29 o
  12  10   9       24.58      146.39     67.28 o
   1  11   9      322.83      221.17     46.12 o
   2  11   9       16.34      -16.04     28.52 o
   3  11   9      136.45       50.42     33.95 o
   4  11   9       11.07       15.76     28.92 o
   5  11   9      805.39      726.27     75.36 o
   6  11   9       11.39      -27.97     31.10 o
   7  11   9     1105.68     1191.03     92.07 o
   8  11   9        0.24       14.04     37.12 o
   9  11   9      339.80      289.71    171.31 o
  10  11   9        1.67        5.96     37.79 o
  11  11   9      241.82       84.07     60.41 o
   0  12   9       31.13      -10.98     45.20 o
   1  12   9     1693.50     1952.64    113.96 o
   2  12   9       21.77       10.16     35.70 o
   3  12   9      446.54      457.99     66.30 o
   4  12   9      287.08      302.49     60.25 o
   5  12   9      628.06      691.04     77.68 o
   6  12   9       70.31       55.04     37.52 o
   7  12   9      463.22      498.05     70.42 o
   8  12   9        0.87       15.89     37.85 o
   9  12   9       30.53      -13.23     39.92 o
   1  13   9       27.46       16.00     34.44 o
   2  13   9       29.05        7.88     33.89 o
   3  13   9      486.70      536.93    168.67 o
   4  13   9        0.22       11.97     37.74 o
   5  13   9      658.25      739.52    120.98 o
   6  13   9        0.67      -25.70     31.10 o
   7  13   9      442.46      422.49     71.66 o
   8  13   9       12.00      -15.49     44.99 o
   0  14   9       23.32       17.95     52.28 o
   1  14   9     1286.55     1235.05    182.93 o
   2  14   9       14.52       48.70     39.77 o
   3  14   9      509.61      427.98    142.74 o
   4  14   9       12.16       -7.72     36.72 o
   5  14   9      257.37      417.59     89.04 o
   0   0  10     2259.33     2103.44     80.52 o
   1   0  10    10576.78    10925.60    147.68 o
   2   0  10    17412.27    17565.31    208.85 o
   3   0  10     5993.99     6463.43    106.81 o
   4   0  10     8572.46     8283.30    128.12 o
   5   0  10     1278.30     1289.33     77.01 o
   6   0  10      859.66      830.69     40.42 o
   7   0  10     1337.76     1284.98     68.06 o
   8   0  10     2000.11     2031.19    226.39 o
   9   0  10      803.10      695.07     70.46 o
  10   0  10      849.17      854.76     97.80 o
  11   0  10       45.21      -11.62     38.34 o
  12   0  10      101.77      142.16     61.15 o
  13   0  10       20.35       28.73     48.06 o
  14   0  10      506.66      434.19     99.28 o
  15   0  10       45.23       -5.70     49.85 o
   1   1  10      196.25      172.97     13.29 o
   2   1  10     3803.64     3310.46     48.64 o
   3   1  10      226.35      230.11     16.06 o
   4   1  10     1337.67     1576.59     36.34 o
   5   1  10     1648.80     1562.10     36.41 o
   6   1  10     2720.36     2574.04     50.39 o
   7   1  10     1014.85     1103.08     78.15 o
   8   1  10     4376.17     3974.13     92.12 o
   9   1  10     1331.10     1339.65     64.08 o
  10   1  10     1677.75     1749.82     99.64 o
  11   1  10      776.51      746.59    114.75 o
  12   1  10       40.61       24.44     32.41 o
  13   1  10      159.81      174.54     48.58 o
  14   1  10      365.23      285.13     59.44 o
  15   1  10       60.43       35.70     42.38 o
   0   2  10     4755.33     4863.25     73.44 o
   1   2  10     3871.97     3795.80     47.53 o
   2   2  10     6672.49     6299.92     67.28 o
   3   2  10     2808.81     2927.87     53.83 o
   4   2  10     2167.97     2046.70     52.02 o
   5   2  10     2795.08     2868.64     44.16 o
   6   2  10     1947.80     1866.55     44.69 o
   7   2  10      604.04      641.72     53.79 o
   8   2  10     2151.52     1975.90     65.10 o
   9   2  10      319.67      342.31     47.65 o
  10   2  10      296.67      257.21     52.05 o
  11   2  10        3.58       44.06     30.77 o
  12   2  10      179.88      219.92     48.33 o
  13   2  10      123.41        4.57     46.52 o
  14   2  10      186.59      117.21     48.43 o
  15   2  10        6.38      -20.67     36.57 o
   1   3  10      336.34      371.05     16.61 o
   2   3  10      878.03      844.55     30.95 o
   3   3  10      426.37      414.70     16.68 o
   4   3  10      315.48      304.01     16.43 o
   5   3  10      213.61      189.14     15.26 o
   6   3  10      794.75      799.37     26.95 o
   7   3  10      580.53      584.34     41.17 o
   8   3  10      106.84      131.12     24.85 o
   9   3  10        3.58       -8.34     18.18 o
  10   3  10       97.23      117.39     30.79 o
  11   3  10       75.55       44.10     31.47 o
  12   3  10      184.54      183.23     46.57 o
  13   3  10      167.22      131.48     44.15 o
  14   3  10      239.48      279.49     60.68 o
  15   3  10       94.70       87.02     48.17 o
   0   4  10      116.48       90.19     14.40 o
   1   4  10        9.75        9.61      7.23 o
   2   4  10      132.65      107.89      9.78 o
   3   4  10      401.25      395.81     18.26 o
   4   4  10      510.79      591.98     26.21 o
   5   4  10      665.45      669.12     32.75 o
   6   4  10      425.47      392.31     17.84 o
   7   4  10      206.68      173.91     22.25 o
   8   4  10       13.62        1.52     20.45 o
   9   4  10        1.11      -12.37     18.12 o
  10   4  10      329.94      267.42     44.24 o
  11   4  10        7.08       41.13     31.26 o
  12   4  10        0.94      -30.69     63.90 o
  13   4  10       37.96       29.98     40.18 o
  14   4  10      143.17      108.16     66.75 o
  15   4  10        5.97       -0.61     43.19 o
   1   5  10       56.61       59.74      9.26 o
   2   5  10       85.81      113.30     10.05 o
   3   5  10       74.90       57.84      8.85 o
   4   5  10      897.36      927.67     39.86 o
   5   5  10      457.11      450.79     34.32 o
   6   5  10      779.32      856.61     57.89 o
   7   5  10      585.12      579.03     27.72 o
   8   5  10      115.44       64.60     22.74 o
   9   5  10      119.69      126.45     28.50 o
  10   5  10       45.29       26.69     24.15 o
  11   5  10      195.93      168.70     55.82 o
  12   5  10       52.11       46.71     36.91 o
  13   5  10       26.44       37.97     37.71 o
  14   5  10       14.71      108.96     44.67 o
   0   6  10     1071.43     1070.28     44.25 o
   1   6  10      148.20      148.43     18.03 o
   2   6  10      646.74      648.05     26.22 o
   3   6  10     1321.05     1344.02     32.73 o
   4   6  10      132.40       86.22     14.09 o
   5   6  10      408.87      486.82     38.43 o
   6   6  10      260.21      355.82     24.66 o
   7   6  10       23.66       25.70     16.89 o
   8   6  10      369.49      436.88     49.23 o
   9   6  10       63.77       52.19     23.77 o
  10   6  10       22.08      -24.13     27.37 o
  11   6  10        5.51      -23.22     23.22 o
  12   6  10       29.56       71.38     39.74 o
  13   6  10        1.33        3.23     36.05 o
  14   6  10       69.35      100.94     71.71 o
   1   7  10        0.23       -5.15     13.50 o
   2   7  10     2900.92     2781.97     72.79 o
   3   7  10      432.16      398.78     33.56 o
   4   7  10     1143.11     1126.05     52.30 o
   5   7  10      897.71      788.37     44.27 o
   6   7  10      508.72      596.06     56.60 o
   7   7  10      565.09      599.65     43.43 o
   8   7  10      521.24      516.42     44.22 o
   9   7  10      667.76      704.35     69.38 o
  10   7  10     1264.49     1181.41     71.15 o
  11   7  10      299.01      311.60     48.79 o
  12   7  10      808.26      688.02     76.97 o
  13   7  10      175.79      168.59     50.36 o
   0   8  10     2719.89     2619.61    143.80 o
   1   8  10     2776.96     2900.17    150.60 o
   2   8  10     1004.50     1284.15    104.72 o
   3   8  10      125.93      109.97     26.83 o
   4   8  10      594.97      567.07     44.86 o
   5   8  10      139.79      151.72     28.60 o
   6   8  10     1849.09     2018.73     77.28 o
   7   8  10      279.00      333.64     36.97 o
   8   8  10      499.39      462.71     45.36 o
   9   8  10        0.53       27.48     25.71 o
  10   8  10       27.01        5.63     24.11 o
  11   8  10        9.06      -28.74     28.74 o
  12   8  10        3.09        1.25     35.80 o
  13   8  10        3.91      -22.89     38.66 o
   1   9  10      114.64      126.19     28.90 o
   2   9  10      105.36       37.39     23.69 o
   3   9  10      140.41      142.95     34.86 o
   4   9  10      734.62      871.72     87.71 o
   5   9  10       37.85       14.44     30.31 o
   6   9  10     2458.20     2508.11     93.81 o
   7   9  10      504.17      525.80     65.19 o
   8   9  10      702.71      880.47     64.98 o
   9   9  10      796.42      865.67     66.30 o
  10   9  10      853.67      952.19     73.22 o
  11   9  10      315.13      305.74     50.86 o
  12   9  10      679.99      760.85    159.22 o
   0  10  10     1769.00     1731.39    128.75 o
   1  10  10      390.09      394.24    119.93 o
   2  10  10      937.46      906.04     72.12 o
   3  10  10      325.45      306.80     47.59 o
   4  10  10      299.32      342.63     50.32 o
   5  10  10      129.24      207.45     42.03 o
   6  10  10      884.79      935.62     72.93 o
   7  10  10        5.95       20.04     29.72 o
   8  10  10      173.28      128.85     42.63 o
   9  10  10       20.50       29.19     43.46 o
  10  10  10        7.44        1.17     34.94 o
  11  10  10       11.65      -10.67     46.68 o
   1  11  10       29.44       33.49     31.38 o
   2  11  10       91.96       31.43     33.07 o
   3  11  10        8.10      -13.57     27.58 o
   4  11  10      324.24      237.58     49.43 o
   5  11  10       66.80      102.96     54.23 o
   6  11  10      237.01      264.20     52.77 o
   7  11  10      190.96      165.41     47.76 o
   8  11  10      319.69      334.95     58.93 o
   9  11  10      109.98      148.54     49.55 o
  10  11  10      824.19      648.33     80.06 o
   0  12  10      669.68      457.43     91.25 o
   1  12  10       20.20       39.11     31.04 o
   2  12  10      251.83      100.06     40.15 o
   3  12  10        5.77       24.54     32.77 o
   4  12  10        8.82       -3.37     31.78 o
   5  12  10       24.88        7.67     35.29 o
   6  12  10        7.22        3.47     31.86 o
   7  12  10        2.14      -31.26     31.26 o
   8  12  10        6.78      -16.90     48.16 o
   9  12  10        7.37       13.15     90.88 o
   1  13  10       10.89       41.25     38.10 o
   2  13  10        1.60       33.97     35.50 o
   3  13  10       55.33        6.28     36.18 o
   4  13  10       82.60       26.23     38.55 o
   5  13  10        0.30        2.71     45.10 o
   6  13  10      118.87       77.87     54.02 o
   7  13  10       43.65       51.12     41.04 o
   0  14  10      203.44      197.61     75.83 o
   1  14  10       71.00       45.55     44.62 o
   2  14  10       44.82       72.34     43.54 o
   3  14  10      127.79      128.98     47.72 o
   4  14  10        3.32       16.52     39.11 o
   1   1  11       33.02       31.18     10.35 o
   2   1  11      211.37      282.90     29.88 o
   3   1  11        4.67       -9.04      9.04 o
   4   1  11      293.49      265.88     19.00 o
   5   1  11      435.93      463.52     28.44 o
   6   1  11     1130.80     1064.33     46.07 o
   7   1  11     1420.67     1241.38     51.59 o
   8   1  11      650.59      708.26     50.05 o
   9   1  11        5.35       -3.08     17.84 o
  10   1  11      238.46      236.05     57.08 o
  11   1  11        0.80       44.41     35.17 o
  12   1  11       76.52        1.09     29.84 o
  13   1  11      129.57      118.85     42.48 o
  14   1  11       29.30       38.00     48.37 o
  15   1  11        8.37      -11.36     39.71 o
   0   2  11     5802.27     5632.82    101.05 o
   1   2  11      298.69      372.11     24.71 o
   2   2  11     4850.86     4913.09     68.31 o
   3   2  11     1764.93     1500.98     36.37 o
   4   2  11      949.06      978.19     28.73 o
   5   2  11     3178.80     3356.61     63.87 o
   6   2  11      406.54      412.01     40.81 o
   7   2  11      146.28      224.44     27.44 o
   8   2  11      574.68      595.27     59.24 o
   9   2  11      103.08      173.52     57.93 o
  10   2  11        5.79      -19.77     19.95 o
  11   2  11       31.46       68.00     32.41 o
  12   2  11        0.49      -21.41     30.55 o
  13   2  11        8.39       33.97     69.29 o
  14   2  11       25.84       53.50     70.13 o
  15   2  11       77.20       66.63     48.43 o
   1   3  11      427.23      352.54     20.92 o
   2   3  11       12.90        5.95      8.89 o
   3   3  11     1617.78     1624.22     33.32 o
   4   3  11     2462.54     2529.15     45.10 o
   5   3  11      606.53      756.85     35.41 o
   6   3  11     2978.34     3040.89     56.65 o
   7   3  11     2156.64     2160.70     63.18 o
   8   3  11     2391.72     2371.11    129.23 o
   9   3  11     1119.80     1125.54    100.49 o
  10   3  11     1830.73     1860.99     97.21 o
  11   3  11       75.29      184.43     94.58 o
  12   3  11      404.79      437.45     63.47 o
  13   3  11      316.22      318.17     61.65 o
  14   3  11      192.86      198.46     56.69 o
   0   4  11     4372.90     4643.37     78.62 o
   1   4  11     2242.27     2308.54     40.93 o
   2   4  11     6487.32     6790.59     76.22 o
   3   4  11     3138.94     2963.79     46.56 o
   4   4  11     4407.17     4435.28     80.65 o
   5   4  11      891.47      888.93     41.25 o
   6   4  11     1217.03     1212.15     41.55 o
   7   4  11      173.07      166.40     36.92 o
   8   4  11      634.41      739.54     47.56 o
   9   4  11      230.45      236.26     35.95 o
  10   4  11      162.65      162.50     32.90 o
  11   4  11       79.72       57.48     27.31 o
  12   4  11        0.40       15.06     32.63 o
  13   4  11       60.84       78.18     40.37 o
  14   4  11      218.68      182.18     54.00 o
   1   5  11      225.85      199.01     16.31 o
   2   5  11      943.13      998.62     45.69 o
   3   5  11     1499.13     1490.87     35.32 o
   4   5  11     1050.09     1119.50     60.04 o
   5   5  11      578.89      582.84     39.19 o
   6   5  11     2393.61     2681.41     94.59 o
   7   5  11      590.94      576.83     60.00 o
   8   5  11     1425.90     1503.37     62.39 o
   9   5  11      647.30      760.07     51.82 o
  10   5  11     1027.80     1175.72     66.97 o
  11   5  11      718.65      847.07    123.50 o
  12   5  11      924.98     1086.35     87.40 o
  13   5  11      408.24      229.27     52.69 o
  14   5  11      276.07      358.67     64.94 o
   0   6  11     5898.47     5812.57    139.37 o
   1   6  11      646.48      657.89     35.53 o
   2   6  11     2210.79     2239.92     62.11 o
   3   6  11     1094.77     1183.63     42.12 o
   4   6  11      970.69      943.42     28.45 o
   5   6  11     1025.84     1023.52     52.91 o
   6   6  11     1116.52     1090.85     96.60 o
   7   6  11       36.62       49.67     16.23 o
   8   6  11      230.08      234.69     29.62 o
   9   6  11       71.57       63.57     23.88 o
  10   6  11       89.35       52.63     34.55 o
  11   6  11        1.45       10.39     29.68 o
  12   6  11        0.58       36.52     34.78 o
  13   6  11        2.64       -5.45     35.65 o
   1   7  11      525.11      488.46     39.07 o
   2   7  11       16.60        5.20     16.75 o
   3   7  11        1.01       17.65     15.55 o
   4   7  11       20.24       39.83     17.42 o
   5   7  11      736.77      653.51     38.83 o
   6   7  11      462.93      456.10     36.93 o
   7   7  11      153.09      199.15     58.21 o
   8   7  11      539.78      522.52     49.05 o
   9   7  11       47.02       48.73     33.40 o
  10   7  11      332.42      259.25     39.92 o
  11   7  11      197.50      154.64     54.29 o
  12   7  11      182.99      152.14     47.70 o
  13   7  11      170.19      224.43     58.48 o
   0   8  11      155.02      165.29     57.61 o
   1   8  11       41.41       42.62     24.54 o
   2   8  11      536.77      583.74     77.85 o
   3   8  11      125.37      187.20     30.86 o
   4   8  11      157.92      150.63     28.61 o
   5   8  11      272.58      198.95     52.56 o
   6   8  11       67.82       53.51     41.59 o
   7   8  11        1.53       23.48     22.14 o
   8   8  11       22.43       30.23     20.95 o
   9   8  11        5.79        8.60     22.98 o
  10   8  11       18.28       19.17     36.28 o
  11   8  11        7.84       19.29     30.94 o
  12   8  11       72.93       -7.25     38.99 o
   1   9  11       16.63       44.28     23.78 o
   2   9  11      275.23      331.38     41.91 o
   3   9  11        1.20      -20.58     20.58 o
   4   9  11      563.43      568.51     49.45 o
   5   9  11      252.42      291.05     38.72 o
   6   9  11      167.85      174.88     32.48 o
   7   9  11        2.80       -1.98     23.30 o
   8   9  11       29.80       28.96     30.57 o
   9   9  11       50.35       50.74     31.81 o
  10   9  11        6.80       10.71     35.37 o
  11   9  11        2.75       -9.72     39.93 o
   0  10  11       38.84       21.97     38.23 o
   1  10  11        8.28       -3.24     23.52 o
   2  10  11       88.29       61.98     30.83 o
   3  10  11      359.48      351.51    105.51 o
   4  10  11      467.96      421.33     70.87 o
   5  10  11      406.92      451.65     72.98 o
   6  10  11      378.12      339.91     44.06 o
   7  10  11       56.81        4.06     28.61 o
   8  10  11       47.47       19.81     29.76 o
   9  10  11        0.07       -6.56     28.98 o
  10  10  11        0.82      -33.97     33.97 o
   1  11  11       35.15       86.71     36.04 o
   2  11  11      213.35      226.66     46.77 o
   3  11  11        4.10        6.88     29.32 o
   4  11  11      235.19      276.17     50.76 o
   5  11  11      348.48      278.82     52.28 o
   6  11  11      375.60      377.57     55.47 o
   7  11  11      174.93      152.44    110.00 o
   8  11  11      528.95      462.65     75.94 o
   9  11  11       44.63       89.77     40.34 o
   0  12  11      388.67      363.54     83.33 o
   1  12  11      267.01      305.28     77.58 o
   2  12  11      495.78      528.01     68.05 o
   3  12  11      117.23       72.47     38.13 o
   4  12  11      574.20      535.62     83.86 o
   5  12  11      374.83      387.77     73.25 o
   6  12  11      228.46      246.45     53.21 o
   7  12  11      373.05      316.86     59.74 o
   8  12  11       35.71       -2.22     37.56 o
   1  13  11        9.40       -8.71     32.11 o
   2  13  11       20.43       -3.61     35.44 o
   3  13  11      166.63      187.07     49.70 o
   4  13  11      266.45      304.08     60.84 o
   5  13  11      149.61      117.66     47.42 o
   6  13  11      401.65      390.70     87.29 o
   0  14  11      423.61      393.74     96.43 o
   1  14  11      345.74      249.89     59.57 o
   2  14  11      260.25      218.91     57.08 o
   0   0  12      198.86      285.81     40.67 o
   1   0  12     7561.16     7190.01    121.63 o
   2   0  12      741.09      701.34     40.27 o
   3   0  12     3667.23     3686.86     89.96 o
   4   0  12      183.48      231.76     34.79 o
   5   0  12     6878.73     6495.51    177.83 o
   6   0  12        7.60       17.50     24.00 o
   7   0  12     3140.03     3191.44    124.44 o
   8   0  12       22.34       31.08     25.60 o
   9   0  12      243.15      351.85     65.91 o
  10   0  12      177.26      124.00     53.76 o
  11   0  12       38.35       45.94     45.20 o
  12   0  12      475.18      541.08     99.17 o
  13   0  12      256.26      159.80     73.19 o
  14   0  12      108.92       18.38     50.59 o
   1   1  12     1111.22     1148.36     36.63 o
   2   1  12     2487.17     2175.57     46.22 o
   3   1  12     4039.21     4083.12     69.72 o
   4   1  12      175.34      282.84     55.03 o
   5   1  12     3369.60     3510.14     81.02 o
   6   1  12      572.67      520.24     40.01 o
   7   1  12     2836.02     2806.07     81.81 o
   8   1  12      542.40      543.57     43.81 o
   9   1  12     1151.16     1376.13     66.66 o
  10   1  12      170.08      142.11     34.27 o
  11   1  12      571.29      718.42    195.18 o
  12   1  12      115.69       70.90     47.11 o
  13   1  12      806.60     1018.15    201.62 o
  14   1  12      145.81      171.28     53.17 o
   0   2  12      106.53       90.16     25.56 o
   1   2  12     2018.14     2019.99     61.57 o
   2   2  12      224.29      195.57     23.02 o
   3   2  12     3692.04     3696.56     68.00 o
   4   2  12      366.75      350.50     26.52 o
   5   2  12     3749.23     3857.97     84.09 o
   6   2  12       36.40       45.42     17.49 o
   7   2  12     1794.68     1780.74     64.69 o
   8   2  12      301.47      316.03     35.12 o
   9   2  12      176.65      185.23     49.96 o
  10   2  12        0.15      -18.52     20.47 o
  11   2  12       58.77       45.81     34.91 o
  12   2  12       50.25       89.09     37.66 o
  13   2  12      100.38      113.70     89.62 o
  14   2  12      101.01       29.74     42.58 o
   1   3  12       78.90       78.18     15.76 o
   2   3  12      358.30      360.15     25.23 o
   3   3  12     1236.06     1129.43     61.08 o
   4   3  12       59.70       36.22     13.32 o
   5   3  12      668.41      681.56     35.44 o
   6   3  12       23.12       23.57     15.83 o
   7   3  12       43.90       72.35     31.04 o
   8   3  12      435.54      560.05     42.10 o
   9   3  12      288.98      373.61     43.39 o
  10   3  12      369.60      459.64     48.33 o
  11   3  12      320.93      389.40     55.35 o
  12   3  12        1.19       15.07     34.75 o
  13   3  12      150.71      155.36    116.28 o
  14   3  12       25.57       49.93     58.04 o
   0   4  12      446.60      413.04     37.69 o
   1   4  12        1.28        6.74     12.03 o
   2   4  12       44.80       26.83     17.67 o
   3   4  12       83.34       80.29     15.30 o
   4   4  12      493.71      481.82     21.33 o
   5   4  12       48.81       17.95     22.55 o
   6   4  12      175.51      248.20     44.80 o
   7   4  12      177.90      220.20     24.84 o
   8   4  12      227.24      223.83     30.85 o
   9   4  12      267.18      235.72     35.73 o
  10   4  12       15.17       37.20     41.77 o
  11   4  12       53.08       51.00     28.69 o
  12   4  12       12.76      -30.05     30.05 o
  13   4  12       99.15      127.26     45.48 o
  14   4  12        4.34       -8.92     63.42 o
   1   5  12       24.90       27.52     15.01 o
   2   5  12      319.37      269.06     23.66 o
   3   5  12       95.39       91.95     16.49 o
   4   5  12      127.76       61.56     24.09 o
   5   5  12      173.45       56.51     48.13 o
   6   5  12        9.16        4.67     28.58 o
   7   5  12      317.68      293.73     60.26 o
   8   5  12      114.40       64.04     21.49 o
   9   5  12      266.65      204.08     31.78 o
  10   5  12        6.37       22.71     24.54 o
  11   5  12       99.40       52.39     38.04 o
  12   5  12        0.49      -13.37     32.04 o
  13   5  12       22.63       76.15     40.10 o
   0   6  12     3277.62     3261.32    119.93 o
   1   6  12     2676.11     2419.10    145.51 o
   2   6  12     1131.89     1074.44     68.63 o
   3   6  12      160.08      184.22     24.58 o
   4   6  12        0.89        3.21     12.25 o
   5   6  12      321.75      357.65     52.16 o
   6   6  12        5.80        1.97     34.87 o
   7   6  12      947.45      902.92     97.06 o
   8   6  12       63.30       62.24     54.23 o
   9   6  12      112.35       73.88     23.46 o
  10   6  12       31.12       -0.76     22.23 o
  11   6  12       23.99       56.16     31.88 o
  12   6  12       21.05       -6.21     32.24 o
  13   6  12       35.41       33.32     66.28 o
   1   7  12      148.06      144.30     26.66 o
   2   7  12      158.80      218.01     28.46 o
   3   7  12     1185.84     1392.19     66.60 o
   4   7  12       68.52       39.76     36.61 o
   5   7  12     1276.30     1441.51    108.88 o
   6   7  12       10.52       23.02     41.23 o
   7   7  12      611.82      592.58     83.49 o
   8   7  12        3.18       -4.53     15.69 o
   9   7  12      921.96     1057.14     61.78 o
  10   7  12      253.57      333.08    105.56 o
  11   7  12      978.81     1020.18     86.44 o
  12   7  12      116.02      112.26     43.00 o
   0   8  12      771.61      735.88     71.18 o
   1   8  12      790.86      832.04     52.44 o
   2   8  12      595.15      605.64     45.38 o
   3   8  12     3476.78     3452.93    101.80 o
   4   8  12       81.26      130.46     26.70 o
   5   8  12     2134.96     2182.92     75.41 o
   6   8  12      132.89      137.84     49.57 o
   7   8  12      398.23      365.21     37.22 o
   8   8  12       57.39       32.52     37.24 o
   9   8  12      139.72      144.52     35.96 o
  10   8  12        1.70       -7.51     25.50 o
  11   8  12        0.80       10.42     30.13 o
   1   9  12       29.61        9.52     22.29 o
   2   9  12       26.73       20.25     23.89 o
   3   9  12      550.28      662.20     82.87 o
   4   9  12       43.64       25.27     23.79 o
   5   9  12     1141.32     1214.93     97.59 o
   6   9  12       53.58       55.69     25.71 o
   7   9  12     1074.74     1202.70     85.31 o
   8   9  12        4.06        3.16     25.59 o
   9   9  12      963.45     1231.59     69.38 o
  10   9  12       56.72       66.98     33.63 o
  11   9  12      464.09      399.31     53.14 o
   0  10  12       38.49       78.47     45.73 o
   1  10  12     1115.20     1207.61    188.84 o
   2  10  12       52.03       83.96     46.26 o
   3  10  12      652.70      641.17     81.54 o
   4  10  12      151.88      138.57     38.50 o
   5  10  12      769.66      749.27     61.49 o
   6  10  12      458.07      379.52     47.53 o
   7  10  12      451.86      444.15     86.09 o
   8  10  12       69.16      -25.70     40.24 o
   9  10  12       41.56       -3.28     29.38 o
  10  10  12       10.26       24.43     46.54 o
   1  11  12       88.39       53.97     41.51 o
   2  11  12       31.99       43.14     34.17 o
   3  11  12      337.91      362.77     54.73 o
   4  11  12       66.14      111.83     38.68 o
   5  11  12      211.98      162.33     43.57 o
   6  11  12        0.50      -17.15     35.12 o
   7  11  12      144.70      138.24     42.26 o
   8  11  12       13.00       -5.41     52.60 o
   0  12  12      210.88      115.12     57.24 o
   1  12  12      117.53       73.84     39.56 o
   2  12  12       18.98       26.90     33.71 o
   3  12  12       44.68       65.15     52.23 o
   4  12  12        3.44       20.51     33.29 o
   5  12  12       10.25        3.20     33.78 o
   6  12  12       71.41       39.74     45.47 o
   7  12  12        0.26       34.27     37.85 o
   1  13  12        4.66       11.07     33.67 o
   2  13  12        0.76        1.44     34.61 o
   3  13  12        9.41      -11.75     31.70 o
   4  13  12       25.10        8.97     38.15 o
   1   1  13      494.64      482.14     32.83 o
   2   1  13      279.41      325.35     30.67 o
   3   1  13     1014.35     1042.12     54.12 o
   4   1  13      113.83      119.41     23.48 o
   5   1  13       62.12       24.24     19.86 o
   6   1  13      103.85       89.49     40.78 o
   7   1  13      151.10      165.82     28.44 o
   8   1  13      406.30      404.99     39.75 o
   9   1  13       77.18       29.55     22.45 o
  10   1  13      277.16      275.85     42.45 o
  11   1  13       15.61       -9.91     33.57 o
  12   1  13       63.83       77.42     45.20 o
  13   1  13       27.70       28.49     38.53 o
  14   1  13       91.85       84.57     48.20 o
   0   2  13     1346.45     1372.19     96.64 o
   1   2  13      348.35      468.60     38.24 o
   2   2  13     1996.04     2088.22     73.46 o
   3   2  13      530.26      380.58     31.77 o
   4   2  13     2941.65     2875.38    107.55 o
   5   2  13      433.28      398.12     32.69 o
   6   2  13      917.66      979.98     51.03 o
   7   2  13      688.00      746.42     47.26 o
   8   2  13        3.41       -1.58     17.80 o
   9   2  13       15.79       31.68     23.86 o
  10   2  13        0.41       16.82     25.60 o
  11   2  13      134.46      116.44     54.55 o
  12   2  13       14.08        1.99     33.15 o
  13   2  13       16.65        8.40     33.25 o
   1   3  13      432.80      511.12     30.34 o
   2   3  13        1.76        6.46     13.93 o
   3   3  13      193.53      223.16     41.72 o
   4   3  13      286.08      269.62     36.96 o
   5   3  13      244.12      232.91     25.67 o
   6   3  13     3105.19     3157.89     91.92 o
   7   3  13      295.03      230.86     29.55 o
   8   3  13     1369.07     1409.15     61.48 o
   9   3  13        2.50       -7.77     19.83 o
  10   3  13      773.24      838.90     84.83 o
  11   3  13       56.72       67.28     40.63 o
  12   3  13     1399.69     1683.90    198.61 o
  13   3  13        0.96       13.56     36.79 o
   0   4  13    10794.33    11087.57    216.79 o
   1   4  13       22.92       29.78     15.33 o
   2   4  13     4378.07     4629.50     82.00 o
   3   4  13      121.31       78.28     18.05 o
   4   4  13     1052.65     1066.08     46.79 o
   5   4  13        8.10        0.90     14.20 o
   6   4  13     1129.55     1201.08     46.68 o
   7   4  13      613.06      568.16     56.65 o
   8   4  13      281.79      346.29     44.47 o
   9   4  13      257.40      289.89     36.68 o
  10   4  13        4.13       -0.13     22.20 o
  11   4  13       32.09       45.82     31.19 o
  12   4  13        2.16       14.83     36.08 o
  13   4  13       22.91       42.59     42.55 o
   1   5  13       36.76       49.85     17.34 o
   2   5  13      571.73      637.38     35.58 o
   3   5  13      433.08      479.93     30.96 o
   4   5  13      708.92      713.03     53.92 o
   5   5  13      603.61      617.08     87.39 o
   6   5  13      327.44      432.34     68.20 o
   7   5  13       35.28       60.48     42.83 o
   8   5  13     1684.54     2063.47    136.00 o
   9   5  13      169.29      140.46     42.79 o
  10   5  13     2920.71     3158.23    103.91 o
  11   5  13       21.62        9.06     42.53 o
  12   5  13     1008.63     1038.79    152.41 o
  13   5  13        2.57       22.99     40.91 o
   0   6  13      995.47      980.96     76.20 o
   1   6  13      118.75      121.16     26.14 o
   2   6  13     3546.26     3316.02     87.61 o
   3   6  13      486.22      446.63     36.13 o
   4   6  13     2093.17     2186.01     62.94 o
   5   6  13      218.55      165.08     41.40 o
   6   6  13       51.72       39.17     40.55 o
   7   6  13       11.88       47.31     42.21 o
   8   6  13       50.96       93.77     82.33 o
   9   6  13       42.40      -20.04     29.39 o
  10   6  13       22.77       21.57     24.49 o
  11   6  13       21.31      -21.35     34.85 o
  12   6  13        1.23       -7.09     35.62 o
   1   7  13       19.86       29.04     19.59 o
   2   7  13       72.87       74.22     22.32 o
   3   7  13      146.28      106.33     24.62 o
   4   7  13      200.73      248.72     28.85 o
   5   7  13      210.88      247.84     58.17 o
   6   7  13     1115.24     1182.82    159.06 o
   7   7  13        2.08      -23.12     36.50 o
   8   7  13      637.00      807.21    103.78 o
   9   7  13        0.22       -3.06     45.16 o
  10   7  13      166.92      117.41     54.53 o
  11   7  13        5.50      -21.25     26.55 o
   0   8  13        1.93      -26.03     31.16 o
   1   8  13      186.95      134.01     27.78 o
   2   8  13       42.39       70.30     23.70 o
   3   8  13        2.04       26.34     20.85 o
   4   8  13      208.70      164.64     41.23 o
   5   8  13       23.03       32.24     18.47 o
   6   8  13       88.95       89.97     47.82 o
   7   8  13        5.00       17.62     42.05 o
   8   8  13       18.23       -7.01     39.42 o
   9   8  13        4.90      -35.77     35.77 o
  10   8  13       52.90       33.71     29.01 o
  11   8  13        3.45      -19.20     29.86 o
   1   9  13       12.03      -17.57     20.41 o
   2   9  13       67.37       31.02     49.36 o
   3   9  13       19.90        0.50     21.90 o
   4   9  13        1.70      -20.68     20.68 o
   5   9  13       15.29      -10.43     20.41 o
   6   9  13       39.73       11.93     39.34 o
   7   9  13        1.83       19.56     46.17 o
   8   9  13        5.14      -35.55     35.55 o
   9   9  13        0.21      -10.40     22.49 o
  10   9  13        7.14       -1.56     36.32 o
   0  10  13      105.17      149.66     57.88 o
   1  10  13        4.99      -14.45     26.93 o
   2  10  13      305.87      257.92     46.66 o
   3  10  13        0.12        7.44     26.42 o
   4  10  13      671.65      723.48     86.21 o
   5  10  13       12.80      -24.29     33.53 o
   6  10  13      325.25      293.52     65.25 o
   7  10  13        1.91        3.44     34.54 o
   8  10  13       13.53       25.10     45.34 o
   9  10  13        7.19       38.98     38.01 o
   1  11  13       70.27       80.56     37.73 o
   2  11  13        3.76       26.35     31.48 o
   3  11  13      147.89       52.41     53.97 o
   4  11  13      245.48      196.20     45.90 o
   5  11  13       10.77        5.82     29.64 o
   6  11  13      354.67      334.44     52.18 o
   7  11  13        1.29      -25.93     55.82 o
   0  12  13      865.16     1053.43    126.00 o
   1  12  13        2.76       -3.13     31.85 o
   2  12  13      857.59     1143.96     91.32 o
   3  12  13       70.28       54.43     36.81 o
   4  12  13      588.93      561.17     68.85 o
   5  12  13        0.07        4.95     31.94 o
   1  13  13        5.93       40.66     78.84 o
   0   0  14      149.69      288.65     64.95 o
   1   0  14     1671.31     1746.11     98.75 o
   2   0  14        4.81        7.61     24.58 o
   3   0  14     1073.27     1282.62    113.59 o
   4   0  14     1950.27     1992.36     99.29 o
   5   0  14     1099.54     1257.38     84.03 o
   6   0  14     1737.52     1643.26     92.48 o
   7   0  14      983.07     1006.03     80.89 o
   8   0  14       12.22      -20.73     26.42 o
   9   0  14      103.59       42.17     34.70 o
  10   0  14       66.79      -30.21     89.04 o
  11   0  14      127.31       95.58     59.46 o
  12   0  14      222.27      216.83     77.00 o
  13   0  14       72.43       15.74     62.21 o
   1   1  14       29.67       26.43     17.52 o
   2   1  14      500.69      392.94     35.29 o
   3   1  14      117.21       71.60     21.55 o
   4   1  14        3.34       22.99     19.55 o
   5   1  14      829.52      882.97     50.73 o
   6   1  14      207.82      233.20     50.17 o
   7   1  14      951.09     1095.42     59.01 o
   8   1  14       90.24      132.77     34.17 o
   9   1  14     1338.33     1377.25     69.56 o
  10   1  14      177.41      116.99     35.87 o
  11   1  14     1082.39     1119.78     86.46 o
  12   1  14      389.24      424.29     64.43 o
  13   1  14      676.78      677.99     81.83 o
   0   2  14     3521.11     2912.36    194.18 o
   1   2  14     1348.69     1361.64     58.14 o
   2   2  14      128.59      160.12     26.30 o
   3   2  14     1103.13     1181.60     65.84 o
   4   2  14      134.71      116.43     29.80 o
   5   2  14      153.94      173.30     27.64 o
   6   2  14      145.20      155.01     27.48 o
   7   2  14       17.18       18.45     21.46 o
   8   2  14      247.30      243.60     50.11 o
   9   2  14       79.75       58.25     41.53 o
  10   2  14        9.07       29.69     28.44 o
  11   2  14        0.34       15.89     40.03 o
  12   2  14       26.30        5.49     34.10 o
  13   2  14       59.33       96.40     46.73 o
   1   3  14      276.58      338.88     31.48 o
   2   3  14      937.92      873.33     45.29 o
   3   3  14      393.92      416.18     33.07 o
   4   3  14      345.58      308.42     30.95 o
   5   3  14      121.21      128.75     23.66 o
   6   3  14       83.15       16.69     19.40 o
   7   3  14      508.87      544.28     49.45 o
   8   3  14        0.47       -5.95     18.80 o
   9   3  14      489.78      611.41     51.70 o
  10   3  14      227.62      227.81     39.25 o
  11   3  14      209.73      208.12     60.88 o
  12   3  14      113.28       82.69     40.15 o
  13   3  14      123.41      116.57     46.85 o
   0   4  14        8.23        1.24     29.58 o
   1   4  14      337.56      377.32     33.50 o
   2   4  14      236.96      202.42     28.54 o
   3   4  14      155.96      165.21     26.62 o
   4   4  14      150.62       92.12     22.08 o
   5   4  14       41.95       36.22     25.49 o
   6   4  14       89.59       97.83     20.49 o
   7   4  14       25.59        7.82     17.47 o
   8   4  14      132.07      130.02     27.33 o
   9   4  14       18.65       24.55     22.51 o
  10   4  14      116.76       67.72     46.82 o
  11   4  14        9.73       18.69     30.94 o
  12   4  14        6.28      -13.72     39.82 o
   1   5  14       43.17       28.75     17.98 o
   2   5  14      746.21      844.03     48.05 o
   3   5  14       20.83      -21.33     29.70 o
   4   5  14      264.97      292.03     32.38 o
   5   5  14       49.76       61.44     35.74 o
   6   5  14      553.15      592.48     66.94 o
   7   5  14      121.78      125.84     48.87 o
   8   5  14       11.45       42.85     45.91 o
   9   5  14       79.79       42.49     22.28 o
  10   5  14      206.30      250.01     50.98 o
  11   5  14      198.33      217.05     40.79 o
  12   5  14       54.81       37.81     44.31 o
   0   6  14      166.27      125.54     37.59 o
   1   6  14     2623.66     2648.81    104.79 o
   2   6  14      227.20      269.87     32.29 o
   3   6  14      424.01      498.85     45.28 o
   4   6  14      122.22      126.38     22.21 o
   5   6  14       48.47       86.86     36.50 o
   6   6  14        0.94      -32.13     32.13 o
   7   6  14      123.92        2.04     39.47 o
   8   6  14       11.24       32.78     68.65 o
   9   6  14      148.99       89.04     51.73 o
  10   6  14      123.67      137.80     31.73 o
  11   6  14       40.29        5.09     28.98 o
   1   7  14        5.96       16.24     19.07 o
   2   7  14      208.19      196.58     30.16 o
   3   7  14        2.19       -8.92     22.90 o
   4   7  14       71.76       20.00     35.76 o
   5   7  14       83.81       -2.71     35.38 o
   6   7  14      410.65      402.88     90.73 o
   7   7  14      557.28      616.91     92.64 o
   8   7  14      202.86      328.56     72.75 o
   9   7  14      484.13      516.05     90.88 o
  10   7  14        1.16        8.29     45.07 o
  11   7  14      385.48      419.73     67.94 o
   0   8  14      226.93      294.56     53.14 o
   1   8  14     3151.78     3190.53    133.02 o
   2   8  14      512.75      484.49     61.66 o
   3   8  14     1255.92     1315.00     68.37 o
   4   8  14      580.34      558.92     42.48 o
   5   8  14      788.53      900.84     99.90 o
   6   8  14       78.40       40.36     42.05 o
   7   8  14      100.37       13.34     42.33 o
   8   8  14        0.49       -6.03     47.32 o
   9   8  14        0.51      -36.57     36.57 o
  10   8  14        6.35       -4.14     48.01 o
   1   9  14        9.99        3.69     23.84 o
   2   9  14      396.44      370.69     45.45 o
   3   9  14      123.03      131.23     30.87 o
   4   9  14      132.30      180.26     57.23 o
   5   9  14      378.05      443.41     40.17 o
   6   9  14       22.45       37.79     44.78 o
   7   9  14      635.97      786.17    104.06 o
   8   9  14      202.37      307.08     73.15 o
   9   9  14      533.53      629.37    102.08 o
   0  10  14       72.23       86.40     52.60 o
   1  10  14     1182.56     1235.25     84.56 o
   2  10  14      341.61      284.99     93.31 o
   3  10  14      832.55      790.08     68.00 o
   4  10  14      267.51      217.24     54.42 o
   5  10  14      423.17      461.42     72.27 o
   6  10  14        1.99       63.42     47.73 o
   7  10  14      198.21      126.42     56.29 o
   1  11  14       55.26       65.54     35.78 o
   2  11  14       14.50      -27.08     52.07 o
   3  11  14      202.65      179.95     55.40 o
   4  11  14        7.77       32.06     39.24 o
   5  11  14       66.64       83.64     39.29 o
   6  11  14       17.08      -52.70     52.70 o
   0  12  14        4.08       25.77     50.70 o
   1  12  14       92.38       87.14     41.55 o
   2  12  14        1.06      -29.29     34.30 o
   3  12  14      100.27       17.14     35.33 o
   1   1  15      356.67      298.11     33.96 o
   2   1  15      277.09      219.16     30.56 o
   3   1  15      321.92      264.62     38.98 o
   4   1  15       31.54       27.43     19.85 o
   5   1  15      348.71      316.40     38.10 o
   6   1  15       72.44       22.25     21.40 o
   7   1  15      431.45      511.92     63.86 o
   8   1  15       66.31       56.50     26.40 o
   9   1  15        4.82       23.32     28.06 o
  10   1  15       86.76       82.62     60.03 o
  11   1  15        3.72        6.18     71.93 o
  12   1  15       45.77       99.12     48.31 o
   0   2  15        7.57       26.73     28.69 o
   1   2  15      165.45      154.46     27.24 o
   2   2  15       96.12       75.04     23.06 o
   3   2  15     1110.08     1177.58     56.44 o
   4   2  15      308.36      296.02     34.34 o
   5   2  15      695.39      635.96     93.74 o
   6   2  15      545.93      464.26     42.13 o
   7   2  15       79.24       73.30     40.93 o
   8   2  15      285.09      255.59     35.92 o
   9   2  15        5.59      -14.91     30.08 o
  10   2  15        1.73       24.98     30.92 o
  11   2  15        2.33      -19.06     30.65 o
  12   2  15        0.09      -32.13     33.33 o
   1   3  15        0.83      -15.15     17.14 o
   2   3  15       19.98       15.14     26.42 o
   3   3  15      137.33      120.40     26.03 o
   4   3  15       81.86       55.24     21.94 o
   5   3  15      106.58       95.78     23.24 o
   6   3  15       64.69       76.02     22.31 o
   7   3  15       28.67       10.70     35.75 o
   8   3  15      182.07      240.21     33.52 o
   9   3  15      992.92     1035.83     66.22 o
  10   3  15      482.27      466.36     52.03 o
  11   3  15      790.18      735.86     65.44 o
  12   3  15      396.12      413.34     93.00 o
   0   4  15      742.58      851.16     73.06 o
   1   4  15     4396.69     4464.48    107.89 o
   2   4  15     1234.40     1246.76     59.38 o
   3   4  15      373.51      491.96     53.80 o
   4   4  15      580.60      536.90     39.67 o
   5   4  15       13.81      -22.10     22.10 o
   6   4  15       31.47        0.72     19.94 o
   7   4  15      228.11      211.70     31.59 o
   8   4  15       82.95       65.15     23.69 o
   9   4  15      237.20      236.60     43.72 o
  10   4  15      132.80      125.66     34.02 o
  11   4  15       12.73       -2.60     28.38 o
   1   5  15        0.39       -1.13     18.06 o
   2   5  15       28.25       -9.07     23.60 o
   3   5  15        9.73       30.00     19.62 o
   4   5  15      193.21      239.58     29.35 o
   5   5  15      330.40      329.95     28.74 o
   6   5  15      752.08      840.85     79.41 o
   7   5  15      828.95      938.82    204.37 o
   8   5  15      461.90      342.68     73.28 o
   9   5  15      388.85      540.17     95.90 o
  10   5  15      242.50      163.67     45.03 o
  11   5  15      493.44      544.53     65.88 o
   0   6  15     2274.85     2052.58    104.88 o
   1   6  15      878.58      895.35     52.78 o
   2   6  15      935.58      955.59     52.69 o
   3   6  15      599.21      604.44     41.80 o
   4   6  15      198.71      244.72     60.60 o
   5   6  15      516.33      457.55     62.79 o
   6   6  15       73.23       57.33     42.49 o
   7   6  15        2.44       24.31     55.24 o
   8   6  15        6.73      -32.99     32.99 o
   9   6  15       42.96      -40.02     40.02 o
  10   6  15       40.79       27.37     46.83 o
   1   7  15       32.73       29.58     22.27 o
   2   7  15       33.05       59.39     22.51 o
   3   7  15        9.14       -5.27     21.71 o
   4   7  15       46.03       38.09     36.03 o
   5   7  15       80.10       77.19     54.66 o
   6   7  15      302.95      197.70     87.82 o
   7   7  15      435.42      297.75     65.35 o
   8   7  15      436.89      506.43     87.45 o
   9   7  15      247.24      215.35     68.05 o
  10   7  15      130.35      108.43     69.87 o
   0   8  15      194.15      154.60     59.62 o
   1   8  15       13.62       17.51     20.89 o
   2   8  15      190.72      177.37     31.98 o
   3   8  15        5.39       45.17     23.01 o
   4   8  15       51.09       31.78     21.03 o
   5   8  15        2.58       10.38     36.21 o
   6   8  15        6.62       36.53     41.31 o
   7   8  15       57.69       19.42     43.57 o
   8   8  15       29.36       -3.98     43.77 o
   9   8  15        9.18       -1.71     46.63 o
   1   9  15        1.21      -23.52     23.52 o
   2   9  15        1.20      -22.89     22.89 o
   3   9  15       20.10       26.29     25.00 o
   4   9  15       26.49       40.59     33.75 o
   5   9  15       33.22       18.11     22.27 o
   6   9  15        2.68       20.55     81.27 o
   7   9  15       18.62        5.47     45.82 o
   0  10  15       76.18       25.35     46.58 o
   1  10  15      282.57      256.05     47.85 o
   2  10  15       61.22       23.10     32.43 o
   3  10  15      190.43      279.99     42.95 o
   4  10  15       74.90       -9.55     50.92 o
   5  10  15       69.93       26.81     29.92 o
   6  10  15       30.58       70.50     51.54 o
   1  11  15        8.20       31.72     33.79 o
   2  11  15      111.00      158.21     43.41 o
   3  11  15       21.96       60.59     33.54 o
   4  11  15       92.25       86.61     36.66 o
   0   0  16     1314.19     1243.44    123.78 o
   1   0  16       22.52       41.70     30.85 o
   2   0  16     1631.67     1658.19     97.15 o
   3   0  16       79.75       87.29     35.87 o
   4   0  16     1910.51     2047.18    222.54 o
   5   0  16      683.36      638.59     69.29 o
   6   0  16      652.52      653.12     71.24 o
   7   0  16      683.68      670.83     90.51 o
   8   0  16       13.68       46.52     38.00 o
   9   0  16      132.86       97.58     46.27 o
  10   0  16       45.13        7.64     63.42 o
  11   0  16        2.16      -29.26     50.06 o
   1   1  16      124.63       82.45     24.63 o
   2   1  16       40.24       37.10     22.27 o
   3   1  16      188.52      171.35     29.76 o
   4   1  16     1035.12      930.16     65.24 o
   5   1  16       17.74       -1.29     20.69 o
   6   1  16     1025.55     1014.00     59.66 o
   7   1  16       12.69       51.77     26.02 o
   8   1  16      670.28      735.77     56.44 o
   9   1  16       11.52       53.47     30.36 o
  10   1  16      692.88      751.36     86.93 o
  11   1  16       28.96       45.95     39.35 o
   0   2  16     2550.20     2323.00    158.22 o
   1   2  16       63.80       57.45     23.21 o
   2   2  16      732.66      734.79     50.92 o
   3   2  16       26.45       63.52     22.20 o
   4   2  16       75.89       81.44     24.53 o
   5   2  16      338.23      371.45     39.13 o
   6   2  16      294.98      304.99     47.66 o
   7   2  16      264.74      185.86     35.00 o
   8   2  16      158.19      109.44     30.53 o
   9   2  16      102.45      115.20     37.10 o
  10   2  16        4.43      -16.12     30.58 o
  11   2  16        0.70      -29.21     38.15 o
   1   3  16       17.38       26.12     20.74 o
   2   3  16        0.87       17.32     19.51 o
   3   3  16      313.81      365.09     38.42 o
   4   3  16      158.40      136.80     29.60 o
   5   3  16      358.66      349.72     36.56 o
   6   3  16      183.54      195.59     30.65 o
   7   3  16       11.22      -17.85     17.85 o
   8   3  16       90.60       60.91     26.73 o
   9   3  16       43.03       47.76     28.91 o
  10   3  16      255.17      268.79     47.75 o
  11   3  16        4.76       15.10     36.20 o
   0   4  16        3.07        6.47     27.83 o
   1   4  16        2.19       25.45     26.82 o
   2   4  16        7.36       -1.02     17.30 o
   3   4  16      507.11      439.91     40.96 o
   4   4  16        2.55       27.48     19.94 o
   5   4  16       50.62       41.91     19.74 o
   6   4  16        0.77      -13.58     16.93 o
   7   4  16        0.05        5.57     26.37 o
   8   4  16        1.77      -20.37     20.37 o
   9   4  16       13.71       18.77     26.41 o
  10   4  16        0.59       18.85     28.96 o
   1   5  16        0.91       -8.55     18.15 o
   2   5  16       21.67       32.71     21.42 o
   3   5  16       43.98       56.50     31.34 o
   4   5  16      149.22      115.34     26.50 o
   5   5  16        0.11      -15.92     15.92 o
   6   5  16       14.48       23.64     31.67 o
   7   5  16        0.19      -25.50     34.56 o
   8   5  16        1.44      -12.11     37.90 o
   9   5  16       41.24       16.79     76.31 o
  10   5  16       15.69       60.76     49.43 o
   0   6  16      631.14      675.40     70.02 o
   1   6  16       96.71       78.15     25.41 o
   2   6  16      838.43      834.78     51.89 o
   3   6  16        2.57       34.73     20.84 o
   4   6  16      553.53      616.31     43.44 o
   5   6  16       45.20      106.30     40.60 o
   6   6  16       51.41       90.39     46.35 o
   7   6  16       32.38       18.68     50.06 o
   8   6  16       33.32       36.90     42.00 o
   9   6  16        1.17       21.18     46.35 o
   1   7  16        3.87      -18.52     20.82 o
   2   7  16       64.17       62.51     24.49 o
   3   7  16      202.05      245.73     43.96 o
   4   7  16       59.04       97.66     23.41 o
   5   7  16      106.33       75.50     47.19 o
   6   7  16      140.42      174.15     56.96 o
   7   7  16        5.70        8.17     40.05 o
   8   7  16      497.93      454.02    112.91 o
   0   8  16     1080.15     1281.60     97.66 o
   1   8  16       61.50       36.01     25.73 o
   2   8  16     1044.83     1151.51     87.15 o
   3   8  16       47.53       49.73     26.34 o
   4   8  16      728.73      697.88     78.28 o
   5   8  16       26.14       53.08     93.21 o
   6   8  16      342.58      350.36     73.12 o
   7   8  16       34.39       50.98     44.81 o
   1   9  16       42.31       21.66     27.94 o
   2   9  16       59.28       22.30     28.01 o
   3   9  16      192.76      168.28     36.26 o
   4   9  16       29.50       71.79     27.58 o
   5   9  16      151.83      152.06     81.91 o
   6   9  16      270.52      330.87     73.45 o
   0  10  16      488.83      479.50     89.77 o
   1  10  16       88.12       80.73     40.64 o
   2  10  16      480.72      473.82    129.49 o
   3  10  16       69.81      111.11     35.04 o
   4  10  16      505.52      470.79     47.52 o
   1   1  17       16.46       49.34     23.22 o
   2   1  17        1.17        1.97     19.96 o
   3   1  17      138.42      106.63     27.49 o
   4   1  17       48.34        0.09     21.73 o
   5   1  17      162.93      112.89     30.13 o
   6   1  17        3.50      -20.64     20.64 o
   7   1  17      123.12       97.36     30.77 o
   8   1  17        7.31       50.23     29.69 o
   9   1  17      141.39      136.31     42.65 o
  10   1  17        0.16      -21.09     32.87 o
   0   2  17       38.71       10.06     29.96 o
   1   2  17     1062.30     1002.35     58.59 o
   2   2  17        2.46       27.80     21.69 o
   3   2  17      443.28      517.80     48.54 o
   4   2  17       68.73      103.49     26.29 o
   5   2  17      582.38      498.06     72.27 o
   6   2  17       10.98       15.25     24.74 o
   7   2  17      240.69      223.13     37.66 o
   8   2  17        4.21       25.94     26.81 o
   9   2  17        0.29        8.86     27.00 o
  10   2  17        9.23       22.43     32.74 o
   1   3  17      167.41      147.18     29.69 o
   2   3  17       13.51       34.61     22.46 o
   3   3  17      552.78      526.74     45.08 o
   4   3  17        4.05        0.43     21.35 o
   5   3  17      993.70      999.31     56.45 o
   6   3  17        2.70        7.24     22.32 o
   7   3  17      716.04      801.38     61.66 o
   8   3  17        2.10      -22.52     22.52 o
   9   3  17      246.31      231.46     45.05 o
  10   3  17        0.45      -15.61     29.12 o
   0   4  17       26.24       27.82     32.63 o
   1   4  17     1041.48     1066.83     76.06 o
   2   4  17        9.18       -8.94     19.42 o
   3   4  17     1386.41     1424.03     67.07 o
   4   4  17        2.60       28.62     22.07 o
   5   4  17     1184.01      998.32     85.55 o
   6   4  17        9.00        3.96     21.46 o
   7   4  17      259.30      267.48     46.51 o
   8   4  17        3.41      -15.85     29.08 o
   9   4  17       31.27       43.84     26.14 o
   1   5  17       24.57       31.15     23.00 o
   2   5  17        0.77      -18.54     20.69 o
   3   5  17      503.56      515.33     45.41 o
   4   5  17        0.07        5.29     19.67 o
   5   5  17      708.07      734.19     54.79 o
   6   5  17       18.77       43.19     49.02 o
   7   5  17      318.11      361.06     73.18 o
   8   5  17        1.14      -53.01     77.95 o
   9   5  17      419.22      486.22    138.99 o
   0   6  17        1.17       71.94     54.50 o
   1   6  17      587.93      657.99     51.67 o
   2   6  17        5.76      -20.93     20.93 o
   3   6  17      568.04      603.98     59.87 o
   4   6  17       26.80       10.26     28.92 o
   5   6  17      251.45      237.45     61.78 o
   6   6  17        1.70       36.98     43.79 o
   7   6  17      453.90      442.73    109.95 o
   8   6  17        7.71       87.22     51.33 o
   1   7  17        1.58      -21.22     21.22 o
   2   7  17        7.65       19.59     22.96 o
   3   7  17       10.23       26.96     23.90 o
   4   7  17        1.25      -24.06     28.03 o
   5   7  17       50.97       48.82     45.88 o
   6   7  17        0.02      -35.59     35.59 o
   7   7  17      144.46       66.59     57.56 o
   0   8  17       39.97      -19.29     85.87 o
   1   8  17        7.57       35.24     24.93 o
   2   8  17      103.64       57.68     27.92 o
   3   8  17       53.15        0.92     42.90 o
   4   8  17        2.78      -12.32     21.66 o
   5   8  17       81.31       44.62     46.15 o
   6   8  17       77.25       45.64     49.82 o
   1   9  17        2.35        8.60     27.87 o
   2   9  17       11.55      -12.30     25.70 o
   3   9  17       13.20       14.04     27.60 o
   4   9  17        0.01      -23.57     23.57 o
   0   0  18     3352.28     2638.33    174.80 o
   1   0  18        1.45      -17.38     39.29 o
   2   0  18     1084.38      996.49    131.76 o
   3   0  18      162.85       74.53     38.91 o
   4   0  18      454.33      658.63     75.60 o
   5   0  18      338.92      338.51     60.28 o
   6   0  18      940.97      890.58    124.26 o
   7   0  18       57.70       31.84     38.72 o
   8   0  18      188.38      169.92     55.37 o
   9   0  18       10.09       -8.33     38.40 o
   1   1  18       20.68       13.61     21.81 o
   2   1  18       70.55       52.06     32.75 o
   3   1  18       39.13       38.93     25.01 o
   4   1  18      422.33      338.95     41.88 o
   5   1  18       46.59        9.08     23.47 o
   6   1  18      461.56      494.48     48.70 o
   7   1  18       59.71       52.24     27.87 o
   8   1  18      403.68      505.97     51.45 o
   9   1  18       60.83       90.89     34.17 o
   0   2  18      592.65      538.68    103.19 o
   1   2  18       55.04       73.28     25.60 o
   2   2  18      784.89      834.42     56.78 o
   3   2  18       21.83       37.28     24.05 o
   4   2  18      721.82      761.21     64.85 o
   5   2  18       28.67       16.76     23.79 o
   6   2  18      309.58      284.84     40.85 o
   7   2  18       13.02       34.02     32.84 o
   8   2  18       90.88       78.39     30.03 o
   1   3  18        0.35       -4.53     22.81 o
   2   3  18       23.65        9.57     23.76 o
   3   3  18       22.72       19.91     24.07 o
   4   3  18      165.29      147.97     31.59 o
   5   3  18       20.87       19.50     32.35 o
   6   3  18      105.87      122.84     31.10 o
   7   3  18        0.33      -22.12     22.12 o
   8   3  18        9.98       35.61     26.00 o
   0   4  18      101.20      160.65     47.07 o
   1   4  18        1.79       12.72     22.66 o
   2   4  18        7.24      -12.14     21.26 o
   3   4  18        2.35       52.35     24.90 o
   4   4  18       13.75       14.93     28.74 o
   5   4  18       28.35        5.31     23.48 o
   6   4  18       89.23       98.58     40.77 o
   7   4  18        4.46       19.90     23.74 o
   8   4  18       17.39        2.89     23.40 o
   1   5  18       24.61      -15.23     25.28 o
   2   5  18       25.87       36.30     26.13 o
   3   5  18       12.97       22.93     24.10 o
   4   5  18       37.47       44.09     24.54 o
   5   5  18        3.06      -20.41     20.41 o
   6   5  18       51.38       59.40     22.64 o
   7   5  18        6.51       -7.51     41.20 o
   0   6  18      231.54      116.89     42.13 o
   1   6  18       16.63       17.95     25.41 o
   2   6  18      118.62      110.43     34.91 o
   3   6  18       83.91       54.85     38.28 o
   4   6  18       81.77       63.46     24.85 o
   5   6  18       31.40        3.31     34.76 o
   6   6  18       65.27      -20.46     38.87 o
   1   7  18        0.97       24.44     25.52 o
   2   7  18      210.10      260.89     38.67 o
   3   7  18       44.00       13.42     24.96 o
   4   7  18      142.51      111.18     48.39 o
   5   7  18       31.98        7.41     47.20 o
   0   8  18      232.69      236.20     66.06 o
   1   8  18       62.71       64.83     29.65 o
   2   8  18      327.37      359.32     43.68 o
   3   8  18       60.05       29.52     29.13 o
   1   1  19        1.81        6.73     21.76 o
   2   1  19        8.41       -7.27     25.14 o
   3   1  19        0.11      -15.85     22.49 o
   4   1  19        0.19       14.47     25.87 o
   5   1  19        7.82      -13.62     23.88 o
   6   1  19       62.70       33.20     29.22 o
   7   1  19       32.14       53.34     28.85 o
   0   2  19      155.50      149.02     47.77 o
   1   2  19      305.89      314.75     40.91 o
   2   2  19      148.04       83.70     27.49 o
   3   2  19      185.89      212.94     35.93 o
   4   2  19      101.02       59.35     26.65 o
   5   2  19       52.29      110.49     34.03 o
   6   2  19       60.07       48.41     28.13 o
   7   2  19       20.81       39.13     29.46 o
   1   3  19       12.76       -5.56     23.94 o
   2   3  19       72.34       54.31     33.08 o
   3   3  19        3.50       -8.97     22.81 o
   4   3  19      153.38       96.15     30.09 o
   5   3  19      155.90      140.37     32.35 o
   6   3  19       43.01       58.15     45.40 o
   0   4  19      185.47      184.84     84.86 o
   1   4  19      746.37      767.97     59.09 o
   2   4  19      189.47      104.25     43.83 o
   3   4  19      238.25      240.83     38.73 o
   4   4  19      200.25      202.56     37.73 o
   5   4  19       92.85      112.62     31.86 o
   6   4  19      191.97      188.99     35.04 o
   1   5  19       18.93       41.39     26.69 o
   2   5  19       46.06       20.92     39.73 o
   3   5  19       55.92       57.91     27.57 o
   4   5  19       81.83       57.85     26.53 o
   5   5  19      114.66       89.53     28.11 o
   0   6  19      118.43       81.09     44.33 o
   1   6  19      226.70      199.12     60.09 o
   2   6  19       76.39       74.15     41.33 o
   3   6  19      245.07      281.26     58.51 o
   4   6  19      135.93      120.95     29.92 o
   0   0  20      237.77      192.44     72.88 o
   1   0  20     1120.09     1043.77     93.04 o
   2   0  20      129.03      133.98     47.80 o
   3   0  20      661.27      562.18     75.39 o
   4   0  20       30.28       48.60     39.04 o
   5   0  20       67.92       40.14     48.00 o
   1   1  20        0.48       -4.53     24.64 o
   2   1  20        0.17      -21.66     21.66 o
   3   1  20       24.67       29.27     26.36 o
   4   1  20       51.91       74.87     29.92 o
   5   1  20      109.59      101.40     33.75 o
   0   2  20      146.35       77.12     53.76 o
   1   2  20      470.33      483.09     49.95 o
   2   2  20       32.79      -18.34     22.13 o
   3   2  20      170.97      102.27     32.32 o
   4   2  20       34.32       56.22     28.63 o
   1   3  20        0.54      -17.07     24.20 o
   2   3  20        0.30      -22.94     22.94 o
   3   3  20        2.64       23.26     26.17 o
   4   3  20        4.50       13.95     26.28 o
   0   4  20        0.63       -6.17     35.31 o
   1   4  20        0.67      -20.35     24.32 o
   2   4  20        0.70      -24.25     24.25 o
   3   4  20       26.00       20.14     27.61 o
 
